# Supplementary material for: Impact of myocardial reperfusion on human plasma lipidome
Source: iScience. 2022 Jan 29;25(2):103828. doi: 10.1016/j.isci.2022.103828 (PMC8850755; doi:10.1016/j.isci.2022.103828)
Supplement: Table S3. LC/MS conditions for lipid identification in human plasma (Related to STAR methods) [file mmc2.xlsx]

## Sheet: Table S3
												Abbreviations: IS, internal standard; Q1, precursor ion; Q3, product ion; RT, retention time; DP, declustering potential; EP, entrance potential; CE, collision energy; CXP, exit potential; CF, correction factor; [M+1+H]+, isotope with one mass unit increase; [M+2+H]+, isotope with two mass unit increase; * denotes the MRM transition with higher collision energy in negative mode.
Sl.No	Compound	Isotope	Q1	Q3	RT	DP	EP	CE	CXP	CF
1	IS dhCer 8:0	[M+H]+	428.6	284.4	6.47	120	10	30	11	-
2	IS Cer 17:0	[M+H]+	552.4	264.4	7.66	135	10	35	11	-
3	IS MHC 16:0 (d3)	[M+H]+	703.9	264.4	6.99	100	10	50	11	-
4	IS DHC 16:0 (d3)	[M+H]+	865.8	264.4	6.74	125	10	60	11	-
5	IS THC 17:0	[M+H]+	1038.7	264.4	6.69	105	10	60	11	-
6	IS SM 12:0	[M+1+H]+	648.5	185.3	5.8	100	10	35	11	-
7	IS SM 12:0	[M+2+H]+	649.5	186.3	5.8	100	10	35	11	-
8	IS SM 12:0	[M+H]+	647.5	184.3	5.8	100	10	22	11	-
9	IS PC 9:0-9:0	[M+H]+	538.6	184.3	4.64	100	10	22	11	-
10	IS PC 13:0-13:0	[M+1+H]+	651.5	185.3	6.43	100	10	35	11	-
11	IS PC 13:0-13:0	[M+2+H]+	652.5	186.3	6.43	100	10	35	11	-
12	IS PC 13:0-13:0	[M+H]+	650.5	184.3	6.43	100	10	22	11	-
13	IS LPC 13:0	[M+1+H]+	455.3	185.3	3.9	100	10	35	11	-
14	IS LPC 13:0	[M+H]+	454.3	184.3	3.9	100	10	53	11	-
15	IS PE 17:0_17:0	[M+H]+	720.6	579.5	7.38	100	10	30	11	-
16	IS LPE 14:0	[M+H]+	426.5	285.5	4.1	100	10	22	11	-
17	IS PS 17:0-17:0	[M+1+H]+	765.4	580.8	6.62	105	10	28	11	-
18	IS PS 17:0_17:0	[M+H]+	764.4	579.8	6.62	105	10	28	11	-
19	IS PG 17:0_17:0	[M+1+NH4]+	769.8	580.7	6.76	80	10	30	11	-
20	IS PG 17:0_17:0	[M+NH4]+	768.8	579.7	6.76	80	10	30	11	-
21	IS CE 18:0 (d6 +1)	[M+1+NH4]+	677.7	376.5	9.46	52	10	22	11	-
22	IS CE 18:0 (d6 +2)	[M+2+NH4]+	678.7	377.3	9.46	52	10	22	11	-
23	IS CE 18:0 (d6)	[M+NH4]+	676.7	375.4	9.46	52	10	22	11	-
24	IS C14 AcylCarnitine (d3)	[M+H]+	375.6	85	4.26	130	10	55	11	-
25	IS C3 AcylCarnitine (d5)	[M+H]+	223.2	85	0.39	130	10	55	11	-
26	IS DG 15:0_15:0	[M+NH4]+	558.5	299.3	2.33	50	10	22	11	-
27	IS TG 17:0_17:0_17:0	[M+NH4]+	866.8	579.5	6.5	100	10	55	11	-
28	IS TG 17:0_17:0_17:0	[M+1+NH4]+	867.8	580.5	6.5	100	10	55	11	-
29	IS PC 9:0	[M-CH3]-	522.3	522.3	4.45	-140	-10	-8	-7	-
30	IS PC 9:0*	[M-CH3]-	522.4	522.4	4.45	-140	-10	-25	-7	-
31	IS FA 15:0 (d3)	[M-H]-	243.8	243.8	5.78	-75	-10	-20	-7	-
32	IS FA 15:0* (d3)	[M-H]-	243.9	243.9	5.78	-75	-10	-25	-7	-
33	Cer 16:0	[M+H]+	538.5	264.4	6.73	135	10	35	11	-
34	Cer 18:0	[M+H]+	566.6	264.4	7.8	135	10	35	11	-
35	Cer 20:0	[M+H]+	594.6	264.4	8.01	135	10	35	11	-
36	Cer 22:0	[M+H]+	622.6	264.4	8.22	135	10	35	11	-
37	Cer 24:0	[M+H]+	650.7	264.4	8.39	135	10	35	11	-
38	Cer 24:1	[M+H]+	648.6	264.4	8.22	135	10	35	11	-
39	dhCer 16:0	[M+H]+	540.5	284.4	7.7	120	10	30	11	-
40	dhCer 18:0	[M+H]+	568.6	284.4	7.88	120	10	30	11	-
41	dhCer 20:0	[M+H]+	596.6	284.4	8.08	120	10	30	11	-
42	dhCer 22:0	[M+H]+	624.6	284.4	8.3	120	10	30	11	-
43	dhCer 24:0	[M+H]+	652.7	284.4	8.46	120	10	30	11	-
44	dhCer 24:1	[M+H]+	650.7	284.4	8.3	120	10	30	11	-
45	HexCer 16:0	[M+H]+	700.6	264.4	6.99	100	10	50	11	-
46	HexCer 18:0	[M+H]+	728.6	264.4	7.37	100	10	50	11	-
47	HexCer 20:0	[M+H]+	756.6	264.4	7.51	100	10	50	11	-
48	HexCer 22:0	[M+H]+	784.7	264.4	7.75	100	10	50	11	-
49	HexCer 24:0	[M+H]+	812.7	264.4	7.94	100	10	50	11	-
50	HexCer 24:1	[M+H]+	810.7	264.4	7.87	100	10	50	11	-
51	Hex2Cer 16:0	[M+H]+	862.6	264.4	6.74	125	10	60	11	-
52	Hex2Cer 18:0	[M+H]+	890.7	264.4	7.04	125	10	60	11	-
53	Hex2Cer 20:0	[M+H]+	918.7	264.4	7.26	125	10	60	11	-
54	Hex2Cer 22:0	[M+H]+	946.7	264.4	7.5	125	10	60	11	-
55	Hex2Cer 24:0	[M+H]+	974.8	264.4	7.71	125	10	60	11	-
56	Hex2Cer 24:1	[M+H]+	972.7	264.4	7.52	125	10	60	11	-
57	Hex3Cer 16:0	[M+H]+	1024.7	264.4	6.56	105	10	60	11	-
58	Hex3Cer 18:0	[M+H]+	1052.7	264.4	6.83	105	10	60	11	-
59	Hex3Cer 20:0	[M+H]+	1080.7	264.4	7.1	105	10	60	11	-
60	Hex3Cer 22:0	[M+H]+	1108.8	264.4	7.32	105	10	60	11	-
61	Hex3Cer 24:0	[M+H]+	1136.8	264.4	7.56	105	10	60	11	-
62	Hex3Cer 24:1	[M+H]+	1134.8	264.4	7.33	105	10	60	11	-
63	GM3 16:0	[M+H]+	1153.7	264.4	5.86	105	10	60	11	-
64	GM3 18:0	[M+H]+	1181.8	264.4	6.15	105	10	60	11	-
65	GM3 20:0	[M+H]+	1209.8	264.4	6.39	105	10	60	11	-
66	GM3 22:0	[M+H]+	1237.8	264.4	6.66	105	10	60	11	-
67	GM3 24:0	[M+H]+	1265.9	264.4	6.88	105	10	60	11	-
68	GM3 24:1	[M+H]+	1263.8	264.4	6.67	105	10	60	11	-
69	SM 31:1	[M+H]+	661.5	184.3	5.94	100	10	22	11	-
70	SM 32:1	[M+1+H]+	676.6	185.3	6.14	100	10	35	11	-
71	SM 32:2	[M+H]+	673.5	184.3	5.91	100	10	22	11	-
72	SM 33:1	[M+1+H]+	690.6	185.3	6.28	100	10	35	11	-
73	SM 34: 0	[M+H]+	705.3	185.3	6.46	100	10	22	11	-
74	SM 34:1	[M+2+H]+	705.6	186.3	6.45	100	10	35	11	-
75	SM 34:2	[M+1+H]+	702.6	185.3	6.25	100	10	35	11	-
76	SM 34:3	[M+H]+	699.5	184.3	6.06	100	10	22	11	-
77	SM 35:1	[M+H]+	717.6	184.3	6.59	100	10	22	11	-
78	SM 35:2	[M+H]+	715.6	184.3	6.39	100	10	22	11	-
79	SM 36:1	[M+1+H]+	732.6	185.3	6.75	100	10	35	11	-
80	SM 36:2	[M+1+H]+	730.6	185.3	6.55	100	10	35	11	-
81	SM 36:3	[M+H]+	727.6	184.3	6.38	100	10	22	11	-
82	SM 37:2	[M+H]+	743.5	184.3	6.94	100	10	22	11	-
83	SM 38:1	[M+1+H]+	760.6	185.3	6.87	100	10	35	11	-
84	SM 38:2	[M+H]+	757.6	184.3	6.84	100	10	22	11	-
85	SM 39:1	[M+H]+	773.7	184.3	7.16	100	10	22	11	-
86	SM 41:1	[M+H]+	801.7	184.3	7.39	100	10	22	11	-
87	SM 41:2	[M+H]+	799.7	184.3	7.22	100	10	22	11	-
88	SM 42:1	[M+1+H]+	816.7	185.3	7.51	100	10	35	11	-
89	PC 29:0	[M+H]+	692.5	184.3	6.33	100	10	22	11	-
90	PC 31:0	[M+H]+	720.6	184.3	6.84	100	10	22	11	-
91	PC 32:0	[M+H]+	734.6	184.3	7	100	10	22	11	-
92	PC 33:0	[M+H]+	748.6	184.3	7.08	100	10	22	11	-
93	PC 33:1	[M+H]+	746.6	184.3	6.94	100	10	22	11	-
94	PC 33:2	[M+H]+	744.6	184.3	6.76	100	10	22	11	-
95	PC 34:0	[M+H]+	762.6	184.3	7.07	100	10	22	11	-
96	PC 34:1	[M+1+H]+	761.6	185.3	7.07	100	10	35	11	-
97	PC 34:2	[M+2+H]+	760.6	186.3	6.88	100	10	35	11	-
98	PC 34:3	[M+H]+	756.6	184.3	6.71	100	10	22	11	-
99	PC 34:4	[M+H]+	754.5	184.3	6.62	100	10	22	11	-
100	PC 35:0	[M+H]+	776.6	184.3	7.19	100	10	22	11	-
101	PC 35:2	[M+H]+	772.6	184.3	7	100	10	22	11	-
102	PC 35:3	[M+H]+	770.6	184.3	6.83	100	10	22	11	-
103	PC 35:4	[M+H]+	768.6	184.3	6.7	100	10	22	11	-
104	PC 36:2	[M+2+H]+	788.6	186.3	7.16	100	10	35	11	-
105	PC 36:3	[M+1+H]+	785.6	185.3	6.95	100	10	35	11	-
106	PC 36:4	[M+2+H]+	784.6	186.3	6.88	100	10	35	11	-
107	PC 36:5	[M+H]+	780.6	184.3	6.74	100	10	22	11	-
108	PC 36:6	[M+H]+	778.5	184.3	6.58	100	10	22	11	-
109	PC 37:4	[M+H]+	796.6	184.3	7.03	100	10	22	11	-
110	PC 37:5	[M+H]+	794.6	184.3	7.05	100	10	22	11	-
111	PC 37:6	[M+H]+	792.6	184.3	7.01	100	10	22	11	-
112	PC 38:2	[M+H]+	814.6	184.3	7.33	100	10	22	11	-
113	PC 38:3	[M+H]+	812.6	184.3	7.14	100	10	22	11	-
114	PC 38:4	[M+H]+	810.6	184.3	7.13	100	10	22	11	-
115	PC 38:5	[M+H]+	808.6	184.3	6.96	100	10	22	11	-
116	PC 38:6	[M+H]+	806.6	184.3	6.84	100	10	22	11	-
117	PC 40:5	[M+H]+	836.6	184.3	7.19	100	10	22	11	-
118	PC 40:6	[M+H]+	834.6	184.3	7.13	100	10	22	11	-
119	PC 40:7	[M+H]+	832.6	184.3	6.93	100	10	22	11	-
120	PC(O-30:0)	[M+H]+	692.5	184.3	6.7	100	10	53	11	-
121	PC(O-32:0)	[M+H]+	720.6	184.3	7.06	100	10	53	11	-
122	PC(O-32:1)	[M+H]+	718.5	184.3	6.6	100	10	53	11	-
123	PC(O-32:2)	[M+H]+	716.6	184.3	6.41	100	10	53	11	-
124	PC(O-34:0)	[M+H]+	748.6	184.3	7.32	100	10	53	11	-
125	PC(O-34:1)	[M+H]+	746.6	184.3	7.1	100	10	53	11	-
126	PC(O-34:2)	[M+H]+	744.6	184.3	6.99	100	10	53	11	-
127	PC(O-36:1)	[M+H]+	774.6	184.3	7.18	100	10	53	11	-
128	PC(O-36:3)	[M+H]+	770.6	184.3	7.03	100	10	53	11	-
129	PC(O-36:4)	[M+H]+	768.6	184.3	6.9	100	10	53	11	-
130	PC(O-36:5)	[M+H]+	766.5	184.3	6.98	100	10	53	11	-
131	PC(O-38:4)	[M+H]+	796.6	184.3	7.23	100	10	53	11	-
132	PC(O-38:5)	[M+H]+	794.6	184.3	7.2	100	10	53	11	-
133	PC(O-40:7)	[M+H]+	818.6	184.3	7.5	100	10	53	11	-
134	PC(P-32:0)	[M+H]+	718.5	184.3	7.05	100	10	53	11	-
135	PC(P-32:1)	[M+H]+	716.6	184.3	6.87	100	10	53	11	-
136	PC(P-34:1)	[M+H]+	744.6	184.3	7.13	100	10	53	11	-
137	PC(P-34:2)	[M+H]+	742.5	184.3	6.93	100	10	53	11	-
138	PC(P-36:2)	[M+H]+	770.6	184.3	7.22	100	10	53	11	-
139	PC(P-40:5)	[M+H]+	820.6	184.3	7.2	100	10	53	11	-
140	LPC 14:0	[M+H]+	468.3	184.3	4.3	100	10	53	11	-
141	LPC 15:0	[M+H]+	482.3	184.3	4.5	100	10	53	11	-
142	LPC 16:0	[M+1+H]+	497.3	185.3	4.7	100	10	35	11	-
143	LPC 16:1	[M+H]+	494.3	184.3	4.4	100	10	53	11	-
144	LPC 17:0	[M+H]+	510.4	184.3	5	100	10	53	11	-
145	LPC 17:1	[M+H]+	508.3	184.3	4.7	100	10	53	11	-
146	LPC 18:0	[M+H]+	524.4	184.3	5.2	100	10	53	11	-
147	LPC 18:1	[M+H]+	522.4	184.3	4.9	100	10	53	11	-
148	LPC 18:2	[M+H]+	520.3	184.3	4.6	100	10	53	11	-
149	LPC 18:3	[M+H]+	518.3	184.3	4.4	100	10	53	11	-
150	LPC 20:0	[M+H]+	552.4	184.3	5.6	100	10	53	11	-
151	LPC 20:1	[M+H]+	550.4	184.3	5.3	100	10	53	11	-
152	LPC 20:2	[M+H]+	548.4	184.3	5	100	10	53	11	-
153	LPC 20:3	[M+H]+	546.4	184.3	4.8	100	10	53	11	-
154	LPC 20:4	[M+H]+	544.3	184.3	4.7	100	10	53	11	-
155	LPC 20:5	[M+H]+	542.3	184.3	4.4	100	10	53	11	-
156	LPC 22:4	[M+H]+	572.4	184.3	4.82	100	10	53	11	-
157	LPC 22:6	[M+H]+	568.3	184.3	4.7	100	10	53	11	-
158	LPC 24:0	[M+H]+	608.5	184.3	6.3	100	10	53	11	-
159	LPC(O-20:0)	[M+H]+	538.4	104.3	5.3	100	10	53	11	-
160	LPC(O-22:0)	[M+H]+	566.5	104.3	6	100	10	53	11	-
161	LPC(O-22:1)	[M+H]+	564.4	104.3	5.7	100	10	53	11	-
162	LPC(O-24:0)	[M+H]+	594.5	104.3	6.4	100	10	53	11	-
163	LPC(O-24:1)	[M+H]+	592.5	104.3	6	100	10	53	11	-
164	LPC(O-24:2)	[M+H]+	590.5	104.3	5.8	100	10	53	11	-
165	PE 32:1	[M+H]+	690.5	549.5	6.93	100	10	30	11	-
166	PE 34:1	[M+H]+	718.5	577.5	7.19	100	10	30	11	-
167	PE 34:2	[M+H]+	716.5	575.5	7.02	100	10	30	11	-
168	PE 34:3	[M+H]+	714.5	573.5	6.86	100	10	30	11	-
169	PE 35:1	[M+H]+	732.6	591.5	7.3	100	10	30	11	-
170	PE 35:2	[M+H]+	730.5	589.5	7.14	100	10	30	11	-
171	PE 36:1	[M+H]+	746.6	605.6	7.44	100	10	30	11	-
172	PE 36:2	[M+H]+	744.6	603.5	7.27	100	10	30	11	-
173	PE 36:3	[M+H]+	742.5	601.5	7.09	100	10	30	11	-
174	PE 36:4	[M+H]+	740.5	599.5	7.03	100	10	30	11	-
175	PE 36:5	[M+H]+	738.5	597.5	6.88	100	10	30	11	-
176	PE 38:3	[M+H]+	770.6	629.6	7.37	100	10	30	11	-
177	PE 38:4	[M+H]+	768.6	627.5	7.29	100	10	30	11	-
178	PE 38:5	[M+H]+	766.5	625.5	7.09	100	10	30	11	-
179	PE 38:6	[M+H]+	764.5	623.5	7.01	100	10	30	11	-
180	PE 40:5	[M+H]+	794.6	653.6	7.31	100	10	30	11	-
181	PE 40:6	[M+H]+	792.6	651.5	7.27	100	10	30	11	-
182	PE 40:7	[M+H]+	790.5	649.5	7.08	100	10	30	11	-
183	PE(O-34:1)	[M+H]+	704.6	563.5	7.27	100	10	30	11	-
184	PE(O-34:2)	[M+H]+	702.5	561.5	7.12	100	10	30	11	-
185	PE(O-36:2)	[M+H]+	730.5	589.5	7.37	100	10	30	11	-
186	PE(O-36:3)	[M+H]+	728.6	587.5	7.19	100	10	30	11	-
187	PE(O-36:4)	[M+H]+	726.5	585.5	7.12	100	10	30	11	-
188	PE(O-36:5)	[M+H]+	724.5	583.5	7.1	100	10	30	11	-
189	PE(O-38:4)	[M+H]+	754.6	613.6	7.38	100	10	30	11	-
190	PE(O-38:5)	[M+H]+	752.6	611.5	7.16	100	10	30	11	-
191	PE(O-38:6)	[M+H]+	750.5	609.5	7.13	100	10	30	11	-
192	PE(O-40:5)	[M+H]+	780.6	639.6	7.41	100	10	30	11	-
193	PE(O-40:6)	[M+H]+	778.5	637.5	7.22	100	10	30	11	-
194	PE(O-40:7)	[M+H]+	776.6	635.5	7.19	100	10	30	11	-
195	PE(P-34:1)	[M+H]+	702.5	561.5	7.11	100	10	30	11	-
196	PE(P-34:2)	[M+H]+	700.5	559.5	7.08	100	10	30	11	-
197	PE(P-36:2)	[M+H]+	728.6	587.5	7.34	100	10	30	11	-
198	PE(P-38:4)	[M+H]+	752.6	611.5	7.34	100	10	30	11	-
199	PE(P-38:6)	[M+H]+	748.5	607.5	7.06	100	10	30	11	-
200	PE(P-40:5)	[M+H]+	778.5	637.5	7.31	100	10	30	11	-
201	PE(P-40:6)	[M+H]+	776.6	635.5	7.36	100	10	30	11	-
202	LPE 16:0	[M+H]+	454.3	313.3	4.6	100	10	22	11	-
203	LPE 18:0	[M+H]+	482.3	341.3	5.1	100	10	22	11	-
204	LPE 18:1	[M+H]+	480.3	339.3	4.7	100	10	22	11	-
205	LPE 18:2	[M+H]+	478.3	337.3	4.4	100	10	22	11	-
206	LPE 18:3	[M+H]+	476.3	335.3	4.4	100	10	22	11	-
207	LPE 20:4	[M+H]+	502.3	361.3	4.5	100	10	22	11	-
208	LPE 22:6	[M+H]+	526.3	385.3	4.5	100	10	22	11	-
209	PI 32:0	[M+NH4]+	828.6	551.6	6.3	100	10	30	11	-
210	PI 32:1	[M+NH4]+	826.5	549.5	6.1	100	10	30	11	-
211	PI 34:0	[M+NH4]+	856.6	579.6	6.4	100	10	30	11	-
212	PI 34:1	[M+NH4]+	854.6	577.6	6.39	100	10	30	11	-
213	PI 36:0	[M+NH4]+	884.6	607.6	6.64	100	10	30	11	-
214	PI 36:1	[M+NH4]+	882.6	605.6	6.64	100	10	30	11	-
215	PI 36:2	[M+NH4]+	880.6	603.6	6.49	100	10	30	11	-
216	PI 36:3	[M+NH4]+	878.6	601.6	6.32	100	10	30	11	-
217	PI 36:4	[M+NH4]+	876.6	599.6	6.24	100	10	30	11	-
218	PI 38:2	[M+NH4]+	908.6	631.6	6.58	100	10	30	11	-
219	PI 38:3	[M+NH4]+	906.6	629.6	6.58	100	10	30	11	-
220	PI 38:4	[M+NH4]+	904.6	627.6	6.51	100	10	30	11	-
221	PI 38:5	[M+NH4]+	902.6	625.6	6.34	100	10	30	11	-
222	PI 38:6	[M+NH4]+	900.6	623.6	6.22	100	10	30	11	-
223	PI 40:4	[M+NH4]+	932.6	655.6	6.69	100	10	30	11	-
224	PI 40:5	[M+NH4]+	930.6	653.6	6.54	100	10	30	11	-
225	PI 40:6	[M+NH4]+	928.6	651.6	6.49	100	10	30	11	-
226	PS 36:1	[M+H]+	790.6	605.6	6.72	105	10	28	11	-
227	PS 36:2	[M+H]+	788.5	603.5	6.54	105	10	28	11	-
228	PS 38:3	[M+H]+	814.6	629.6	6.65	105	10	28	11	-
229	PS 38:4	[M+H]+	812.5	627.5	6.57	105	10	28	11	-
230	PS 38:5	[M+H]+	810.5	625.5	6.4	105	10	28	11	-
231	PS 40:5	[M+H]+	838.6	653.6	6.6	105	10	28	11	-
232	PS 40:6	[M+H]+	836.5	651.5	6.57	105	10	28	11	-
233	PG 34:1	[M+NH4]+	766.6	577.5	6.53	80	10	30	11	-
234	PG 34:2	[M+NH4]+	764.5	575.5	6.37	80	10	30	11	-
235	PG 36:1	[M+NH4]+	794.6	605.6	6.81	80	10	30	11	-
236	PG 36:2	[M+NH4]+	792.6	603.5	6.65	80	10	30	11	-
237	CE 14:0	[M+NH4]+	614.6	369.5	9.27	52	10	22	11	1.15
238	CE 16:0	[M+NH4]+	642.6	369.5	9.38	52	10	22	11	1.4
239	CE 16:1	[M+NH4]+	640.6	369.5	9.25	52	10	22	11	0.6
240	CE 16:2	[M+NH4]+	638.6	369.5	9.14	52	10	22	11	0.34
241	CE 17:0	[M+NH4]+	656.6	369.5	9.4	52	10	22	11	1.55
242	CE 17:1	[M+NH4]+	654.6	369.5	9.32	52	10	22	11	0.52
243	CE 18:0	[M+NH4]+	670.7	369.5	9.36	52	10	22	11	1.65
244	CE 18:1	[M+NH4]+	668.6	369.5	9.36	52	10	22	11	0.44
245	CE 18:2	[M+2+NH4]+	668.6	371.5	9.25	52	10	22	11	0.18
246	CE 18:3	[M+NH4]+	664.6	369.5	9.17	52	10	22	11	0.18
247	CE 20:0	[M+NH4]+	698.7	369.3	9.46	52	10	22	11	1.95
248	CE 20:2	[M+NH4]+	694.7	369.5	9.3	52	10	22	11	0.02
249	CE 20:3	[M+NH4]+	692.6	369.5	9.21	52	10	22	11	0.02
250	CE 20:4	[M+1+NH4]+	691.6	370.5	9.17	52	10	22	11	0.02
251	CE 20:5	[M+NH4]+	688.6	369.5	9.1	52	10	22	11	0.02
252	CE 22:0	[M+NH4]+	726.7	369.3	9.52	52	10	22	11	2.2
253	CE 22:1	[M+NH4]+	724.7	369.5	9.35	52	10	22	11	0.14
254	CE 22:4	[M+NH4]+	718.7	369.5	9.26	52	10	22	11	0.02
255	CE 22:5	[M+NH4]+	716.6	369.5	9.2	52	10	22	11	0.02
256	CE 22:6	[M+NH4]+	714.6	369.5	9.12	52	10	22	11	0.02
257	Carnitine	[M+H]+	162.2	85	0.39	130	10	55	11	-
258	Acylcarnitine 2:0	[M+H]+	204.2	85	0.39	130	10	55	11	-
259	Acylcarnitine 3:0	[M+H]+	218.2	85	0.39	130	10	55	11	-
260	Acylcarnitine 4:0	[M+H]+	232.3	85	0.39	130	10	55	11	-
261	Acylcarnitine 5:0	[M+H]+	247.3	85	0.38	130	10	55	11	-
262	Acylcarnitine (C4-Methyl)	[M+H]+	246.3	85	0.38	130	10	55	11	-
263	Acylcarnitine (C4-Methyl-OH)	[M+H]+	262.3	85	0.38	130	10	55	11	-
264	Acylcarnitine 6:0	[M+H]+	260.3	85	0.38	130	10	55	11	-
265	Acylcarnitine 8:0	[M+H]+	288.4	85	0.36	130	10	55	11	-
266	Acylcarnitine 10:0	[M+H]+	316.5	85	0.36	130	10	55	11	-
267	Acylcarnitine (C10-OH)	[M+H]+	318.3	85	0.36	130	10	55	11	-
268	Acylcarnitine 14:0	[M+H]+	372.6	85	3.84	130	10	55	11	-
269	Acylcarnitine 16:0	[M+H]+	400.6	85	4.42	130	10	55	11	-
270	Acylcarnitine 18:0	[M+H]+	428.7	85	4.96	130	10	55	11	-
271	Acylcarnitine 18:2	[M+H]+	424.4	85	4.28	130	10	55	11	-
272	Acylcarnitine 20:0	[M+H]+	456.4	85	5.48	130	10	55	11	-
273	POVPC	[M+H]+	594.6	184.3	4.83	125	10	53	11	-
274	PGPC	[M+H]+	610.6	184.3	4.49	125	10	53	11	-
275	PONPC	[M+H]+	650.6	184.3	5.16	125	10	53	11	-
276	PAzPC	[M+H]+	666.6	184.3	4.92	125	10	53	11	-
277	KOdiA-PC	[M+H]+	664.6	184.3	5.52	125	10	53	11	-
278	KDdiA-PC	[M+H]+	720.6	184.3	4.1	125	10	53	11	-
279	DG 14:0_16:0	[M+NH4]+	558.5	313.3	2.28	50	10	22	11	0.5
280	DG 14:0_18:1	[M+NH4]+	584.5	285.2	2.25	50	10	22	11	0.5
281	DG 14:0_18:2	[M+NH4]+	582.5	285.2	2.11	50	10	22	11	0.5
282	DG 16:0_16:0	[M+NH4]+	586.5	313.3	2.38	50	10	22	11	1
283	DG 16:0_18:1	[M+NH4]+	612.6	339.3	2.4	50	10	22	11	0.5
284	DG 16:0_18:2	[M+NH4]+	610.5	313.3	2.26	50	10	22	11	0.5
285	DG 16:0_20:3	[M+NH4]+	636.6	313.3	2.34	50	10	22	11	0.5
286	DG 16:0_20:4	[M+NH4]+	634.5	313.3	2.26	50	10	22	11	0.5
287	DG 16:0_22:5	[M+NH4]+	660.6	313.3	2.18	50	10	22	11	0.5
288	DG 16:0_22:6	[M+NH4]+	658.5	313.3	2.21	50	10	22	11	0.5
289	DG 16:1_18:1	[M+NH4]+	610.5	339.3	2.26	50	10	22	11	0.5
290	DG 18:0_18:1	[M+NH4]+	640.6	339.3	2.57	50	10	22	11	0.5
291	DG 18:0_18:2	[M+NH4]+	638.6	341.3	2.41	50	10	22	11	0.5
292	DG 18:0_20:4	[M+NH4]+	662.6	341.3	1.53	50	10	22	11	0.5
293	DG 18:1_18:1	[M+NH4]+	638.6	339.3	2.42	50	10	22	11	1
294	DG 18:1_18:2	[M+NH4]+	636.6	339.3	2.29	50	10	22	11	0.5
295	DG 18:1_18:3	[M+NH4]+	634.5	339.3	2.14	50	10	22	11	0.5
296	DG 18:1_20:3	[M+NH4]+	662.6	339.3	2.33	50	10	22	11	0.5
297	DG 18:1_20:4	[M+NH4]+	660.6	339.3	2.26	50	10	22	11	0.5
298	DG 18:2_18:2	[M+NH4]+	634.5	337.3	2.17	50	10	22	11	1
299	TG 48:1	[M+NH4]+	822.8	523.5	5.03	100	10	55	11	0.33
300	TG 48:2	[M+NH4]+	820.8	547.5	4.58	100	10	55	11	0.33
301	TG 48:2	[M+NH4]+	820.8	521.5	4.55	100	10	55	11	0.33
302	TG 48:3	[M+NH4]+	818.8	521.5	4.09	100	10	55	11	0.33
303	TG 49:1	[M+NH4]+	836.8	537.5	5.23	100	10	55	11	0.33
304	TG 50:1	[M+NH4]+	850.8	605.6	5.01	100	10	55	11	0.33
305	TG 50:4	[M+NH4]+	844.8	599.5	4.14	100	10	55	11	0.67
306	TG 48:2	[M+NH4]+	820.8	577.6	4.56	100	10	55	11	0.33
307	TG 48:2	[M+NH4]+	820.8	549.5	4.54	100	10	55	11	0.33
308	TG 50:3	[M+NH4]+	846.8	603.6	4.59	100	10	55	11	0.33
309	TG 50:3	[M+NH4]+	846.8	547.5	4.56	100	10	55	11	0.67
310	TG 49:1	[M+NH4]+	836.8	577.5	5.23	100	10	55	11	0.33
311	TG 51:2	[M+NH4]+	862.8	603.6	5.23	100	10	55	11	0.33
312	TG 48:0	[M+NH4]+	824.8	551.5	5.56	100	10	55	11	1
313	TG 50:0	[M+NH4]+	852.8	551.5	6.19	100	10	55	11	0.67
314	TG 50:1	[M+1+NH4]+	851.8	552.5	5.56	100	10	55	11	0.67
315	TG 50:2	[M+NH4]+	848.8	551.5	5.03	100	10	55	11	0.67
316	TG 49:1	[M+NH4]+	836.8	563.5	5.22	100	10	55	11	0.33
317	TG 50:2	[M+1+NH4]+	849.8	550.5	4.99	100	10	55	11	0.33
318	TG 51:0	[M+NH4]+	866.8	593.6	5.86	100	10	55	11	0.33
319	TG 51:1	[M+NH4]+	864.8	565.5	5.78	100	10	55	11	0.33
320	TG 51:2	[M+NH4]+	862.8	589.6	5.23	100	10	55	11	0.33
321	TG 52:1	[M+NH4]+	878.8	577.5	6.19	100	10	55	11	0.33
322	TG 52:2	[M+1+NH4]+	877.8	604.6	5.54	100	10	55	11	0.67
323	TG 52:3	[M+1+NH4]+	875.8	578.6	5.03	100	10	55	11	0.33
324	TG 52:4	[M+NH4]+	872.8	599.6	4.58	100	10	55	11	0.67
325	TG 48:3	[M+NH4]+	818.8	547.5	4.07	100	10	55	11	1
326	TG 50:2	[M+NH4]+	848.8	547.5	5.01	100	10	55	11	0.33
327	TG 50:3	[M+NH4]+	846.8	575.6	4.55	100	10	55	11	0.67
328	TG 51:2	[M+NH4]+	862.8	563.5	5.22	100	10	55	11	0.33
329	TG 52:3	[M+NH4]+	874.8	603.6	4.99	100	10	55	11	0.67
330	TG 52:4	[M+NH4]+	872.8	573.6	4.57	100	10	55	11	0.33
331	TG 53:2	[M+NH4]+	890.8	603.6	5.83	100	10	55	11	0.67
332	TG 54:1	[M+NH4]+	906.9	607.6	6.19	100	10	55	11	0.67
333	TG 54:2	[M+NH4]+	904.9	603.6	6.19	100	10	55	11	0.67
334	TG 54:4	[M+NH4]+	900.8	599.5	5.06	100	10	55	11	0.67
335	TG 54:3	[M+1+NH4]+	903.9	604.6	5.52	100	10	55	11	1
336	TG 54:4	[M+NH4]+	900.9	603.9	5	100	10	55	11	0.67
337	TG 56:6	[M+NH4]+	924.9	603.6	4.87	100	10	55	11	0.67
338	TG 58:8	[M+NH4]+	948.9	603.7	4.58	100	10	55	11	0.67
339	TG 54:5	[M+NH4]+	898.9	599.6	4.58	100	10	55	11	0.67
340	TG 54:6	[M+NH4]+	896.9	599.6	4.15	100	10	55	11	1
341	TG 56:8	[M+NH4]+	920.9	599.6	4.03	100	10	55	11	0.67
342	FA 15:0	[M-H]-	241	241.2	5.78	-75	-10	-20	-7	-
343	FA 15:0*	[M-H]-	241	241.1	5.78	-75	-10	-25	-7	-
344	FA 16:0	[M-H]-	255	255	6.13	-80	-10	-35	-7	-
345	FA 16:0*	[M-H]-	255	255.1	6.13	-80	-10	-37	-7	-
346	FA 16:1	[M-H]-	253	253	5.74	-78	-10	-30	-7	-
347	FA 16:1*	[M-H]-	253	253.1	5.74	-78	-10	-34	-7	-
348	FA 17:0	[M-H]-	269	269.1	6.36	-85	-10	-20	-7	-
349	FA 17:0*	[M-H]-	269	269	6.36	-85	-10	-25	-7	-
350	FA 18:0	[M-H]-	283.1	283.1	6.59	-87	-10	-35	-7	-
351	FA 18:0*	[M-H]-	283.1	283.2	6.59	-87	-10	-37	-7	-
352	FA 18:1	[M-H]-	281.1	281.1	6.35	-80	-10	-37	-7	-
353	FA 18:1*	[M-H]-	281.1	281	6.35	-80	-10	-39	-7	-
354	FA 18:2	[M-H]-	279	279.1	5.89	-80	-10	-32	-7	-
355	FA 18:2*	[M-H]-	279	279	5.89	-80	-10	-34	-7	-
356	FA 18:3	[M-H]-	277.1	277.1	5.67	-75	-10	-20	-7	-
357	FA 18:3*	[M-H]-	277.1	277	5.67	-75	-10	-25	-7	-
358	FA 20:3	[M-H]-	305.1	305.1	6.15	-80	-10	-8	-7	-
359	FA 20:3*	[M-H]-	305.1	305	6.15	-80	-10	-26	-7	-
360	FA 20:4	[M-H]-	303.1	303.1	5.94	-70	-10	-10	-7	-
361	FA 20:4*	[M-H]-	303.1	303	5.94	-70	-10	-21	-7	-
362	FA 20:5	[M-H]-	301.1	301.1	5.64	-70	-10	-10	-7	-
363	FA 20:5*	[M-H]-	301.1	301.2	5.64	-70	-10	-21	-7	-
364	FA 22:5	[M-H]-	329.1	329	6.03	-40	-10	-6	-7	-
365	FA 22:5*	[M-H]-	329.1	329.1	6.03	-40	-10	-15	-7	-
366	FA 22:6	[M-H]-	327.1	327	5.89	-40	-10	-6	-7	-
367	FA 22:6*	[M-H]-	327.1	327.1	5.89	-40	-10	-15	-7	-
