# Supplementary material for: Impact of myocardial reperfusion on human plasma lipidome
Source: iScience. 2022 Jan 29;25(2):103828. doi: 10.1016/j.isci.2022.103828 (PMC8850755; doi:10.1016/j.isci.2022.103828)
Supplement: Table S9. Plasma individual lipids differentially regulated in 2 h post-PCI (t1) vs. pre-PCI (t0) (Related to Figure 2A) [file mmc3.xlsx]

## Sheet: Table S9
No.	Lipid Class	Percentage difference, t1 vs. t0 (%)	SEM	p-value	p-value (Bonferroni)*
1	Cer 16:0	-13.3609	5.67707	0.0776807	0.0694185
2	Cer 18:0	-15.4595	4.30985	1.03906e-08	0.00168814
3	Cer 20:0	-7.81361	3.89217	0.0724229	0.144973
4	Cer 22:0	-15.2388	2.76925	1.2192e-06	2.19127e-06
5	Cer 24:0	-15.2647	2.8373	1.21988e-06	4.21074e-06
6	Cer 24:1	-14.2101	2.46936	8.81707e-07	5.41967e-07
7	dhCer 22:0	-2.74006	6.09333	0.83629	1
8	dhCer 24:0	-5.04206	4.97071	0.580476	0.951859
9	dhCer 24:1	-1.65025	5.96511	0.0623014	1
10	HexCer 16:0	-7.92605	3.03831	0.0129919	0.0321538
11	HexCer 18:0	-8.28973	5.33467	0.202552	0.386488
12	HexCer 20:0	-0.750899	4.93358	0.209607	1
13	HexCer 22:0	-6.46827	3.50266	0.0465451	0.219406
14	HexCer 24:0	-8.3712	2.91195	0.00882309	0.0158182
15	HexCer 24:1	-9.78546	3.26196	0.000310344	0.0120044
16	Hex2Cer 22:0	-0.704198	5.03215	0.409507	1
17	Hex2Cer 24:0	2.25285	5.13463	0.614799	1
18	Hex2Cer 24:1	0.71607	4.05406	0.203082	1
19	Hex3Cer 16:0	-6.55136	3.39801	0.0226407	0.191295
20	Hex3Cer 18:0	-16.2551	6.46991	0.0645134	0.0693165
21	Hex3Cer 24:1	3.30864	6.41414	0.760688	1
22	GM3 16:0	-7.47492	3.64504	0.0230749	0.142457
23	GM3 18:0	-13.0837	4.21249	0.0120458	0.00766308
24	SM 31:1	-13.5609	3.35176	0.000287501	0.000357793
25	SM 32:1	-14.2873	2.44634	3.16688e-07	4.13497e-07
26	SM 32:2	-11.5687	2.56997	3.71198e-05	7.76491e-05
27	SM 33:1	-12.494	2.21434	6.6045e-09	7.9062e-07
28	SM 34: 0	-8.61216	2.35187	0.000429436	0.00138532
29	SM 34:1	-9.31859	2.58994	0.00207226	0.00165639
30	SM 34:2	-12.6939	2.50093	7.21249e-09	8.34986e-06
31	SM 34:3	-16.3359	4.45441	0.000205513	0.00220903
32	SM 35:1	-13.947	2.36954	2.44261e-11	2.91066e-07
33	SM 35:2	-11.1191	2.83162	1.93415e-11	0.000596416
34	SM 36:1	-9.26363	2.25527	6.97239e-15	0.000301438
35	SM 36:2	-11.9094	2.57375	9.68141e-18	4.68974e-05
36	SM 36:3	-8.36597	2.96157	1.37167e-10	0.017146
37	SM 37:2	-5.93985	3.47817	9.91959e-10	0.319938
38	SM 38:1	-3.87651	1.73864	0.00801633	0.0852853
39	SM 38:2	-7.63271	2.06398	0.000831944	0.00122066
40	SM 39:1	-6.03091	1.97355	0.0148683	0.00941392
41	SM 41:1	-4.33525	2.49593	0.0291944	0.258706
42	SM 41:2	-5.14302	2.18906	0.0243851	0.0627882
43	SM 42:1	0.297681	2.63574	0.151453	1
44	PC 29:0	-14.2601	6.01445	0.0117378	0.0567506
45	PC 31:0	1.99703	4.16947	0.145688	1
46	PC 32:0	-6.88027	2.38655	3.07676e-06	0.0159945
47	PC 33:0	-3.8658	4.85689	0.116837	1
48	PC 33:1	-6.77884	2.83026	0.00159363	0.0663039
49	PC 33:2	-4.17818	2.56107	0.0375721	0.341434
50	PC 34:0	-3.90367	2.0194	1.60684e-05	0.172743
51	PC 34:1	-6.84146	2.07278	6.49842e-08	0.00449486
52	PC 34:2	1.65308	2.98847	0.124377	1
53	PC 34:3	-8.08853	2.32415	0.010214	0.00251242
54	PC 34:4	-16.5927	4.51663	1.61494e-07	0.00174373
55	PC 35:0	-12.871	5.50213	0.0407454	0.0665526
56	PC 35:2	-6.65278	2.87955	0.0570258	0.0712983
57	PC 35:3	-2.92446	2.85275	0.0625728	0.993495
58	PC 35:4	-7.00746	2.49535	0.0288248	0.019778
59	PC 36:2	2.64405	3.39736	0.68516	1
60	PC 36:3	-8.07943	2.3211	0.00453096	0.00260761
61	PC 36:4	-2.16329	3.46657	0.00475251	1
62	PC 36:5	-11.3813	3.46417	0.00141315	0.00473222
63	PC 36:6	-0.407451	6.76363	0.0240881	1
64	PC 37:4	-3.41683	2.46705	7.10057e-05	0.509427
65	PC 37:5	-0.550596	3.07112	0.0776098	1
66	PC 37:6	-4.23012	3.43784	0.0417337	0.729294
67	PC 38:2	-2.21064	2.60303	0.00121173	1
68	PC 38:3	-4.16679	2.14884	0.00780999	0.173346
69	PC 38:4	-6.92745	2.19073	6.5288e-08	0.00683053
70	PC 38:5	-6.01434	2.33909	5.07204e-06	0.0361908
71	PC 38:6	-3.78391	2.27364	3.75961e-07	0.300705
72	PC 40:5	-3.73618	3.13427	0.000520339	0.718496
73	PC 40:6	0.400373	2.9465	0.00053213	1
74	PC 40:7	-1.45026	3.28635	0.114407	1
75	PC(O-30:0)	1.55548	4.30312	0.701206	1
76	PC(O-32:0)	3.22916	3.00066	0.39211	0.763743
77	PC(O-32:1)	-10.938	2.08005	7.33072e-09	3.87154e-06
78	PC(O-32:2)	-11.5695	2.87408	1.51149e-12	0.000428374
79	PC(O-34:0)	-1.06035	2.43914	0.764094	1
80	PC(O-34:1)	-2.02642	2.37233	0.0870561	1
81	PC(O-34:2)	-6.17698	2.60256	0.0675654	0.0584778
82	PC(O-36:1)	-3.11255	2.26753	0.011747	0.547353
83	PC(O-36:3)	-3.04086	2.30089	0.0161389	0.627145
84	PC(O-36:4)	-5.69382	2.186	0.0331903	0.0366592
85	PC(O-36:5)	-6.31686	2.29804	0.0280414	0.0256915
86	PC(O-38:4)	-6.32806	1.99577	5.73088e-07	0.00666652
87	PC(O-38:5)	-2.50808	2.4953	0.0519258	1
88	PC(O-40:7)	-1.15671	3.55712	0.101686	1
89	PC(P-32:0)	1.68028	3.59832	0.628526	1
90	PC(P-32:1)	0.23966	4.16528	0.683476	1
91	PC(P-34:1)	1.38615	3.24714	0.000183053	1
92	PC(P-34:2)	-4.0508	3.11861	3.90747e-07	0.707028
93	PC(P-36:2)	-3.5013	2.24384	0.0374973	0.413973
94	PC(P-40:5)	1.66496	2.78462	0.00107135	1
95	PE 32:1	-3.47152	3.83633	0.000195711	1
96	PE 34:1	-7.95857	2.45993	1.00192e-13	0.00528044
97	PE 34:2	-6.30464	2.35794	5.20868e-09	0.0270093
98	PE 34:3	4.71195	3.865	0.000156834	0.647899
99	PE 35:1	-15.1704	2.90658	1.11847e-05	4.34018e-06
100	PE 35:2	-7.68575	2.34878	0.196603	0.00503353
101	PE 36:1	-8.34276	2.65487	4.92562e-11	0.00706167
102	PE 36:2	-7.70519	2.27636	5.82646e-10	0.00349622
103	PE 36:3	-4.5088	2.5926	0.0017377	0.255004
104	PE 36:4	-1.72013	2.46832	2.05888e-05	1
105	PE 36:5	-2.77065	3.43767	0.188135	1
106	PE 38:3	-3.09351	2.73161	4.32422e-13	0.767389
107	PE 38:4	-2.40702	2.52657	1.49516e-11	1
108	PE 38:5	0.125506	2.51585	1.6959e-08	1
109	PE 38:6	1.94396	3.07023	1.31742e-13	1
110	PE 40:5	-5.4188	3.04019	3.3371e-21	0.237174
111	PE 40:6	-4.35434	2.90114	6.75654e-21	0.4116
112	PE 40:7	0.406535	3.53263	2.47695e-07	1
113	PE(O-34:1)	-19.4029	2.92486	7.57989e-08	1.35405e-08
114	PE(O-34:2)	-12.4336	4.13424	4.42971e-07	0.0115092
115	PE(O-36:2)	-9.98277	2.76284	0.0879097	0.00170311
116	PE(O-36:3)	-9.32347	2.57876	1.16689e-06	0.001718
117	PE(O-36:4)	-12.6258	2.78575	1.47918e-20	7.68175e-05
118	PE(O-36:5)	-8.60409	2.94326	6.41015e-14	0.0144916
119	PE(O-38:4)	-10.0936	2.56052	4.08493e-05	0.000550985
120	PE(O-38:5)	-10.937	2.36903	9.24568e-14	4.50707e-05
121	PE(O-38:6)	-9.8199	2.42355	7.20413e-08	0.000354104
122	PE(O-40:5)	-11.5262	2.66888	0.00301383	0.000137619
123	PE(O-40:6)	-10.6284	2.27752	0.00492363	3.76074e-05
124	PE(O-40:7)	-8.24953	2.49324	0.000206601	0.00508493
125	PE(P-34:1)	-8.67766	4.36498	8.14228e-05	0.241069
126	PE(P-34:2)	-11.1827	4.48992	3.77331e-10	0.0457234
127	PE(P-36:2)	-6.89829	2.97082	2.90697e-07	0.0697009
128	PE(P-38:4)	-9.112	2.29624	8.04923e-15	0.000507678
129	PE(P-38:6)	-8.43226	3.8107	8.43336e-06	0.0949686
130	PE(P-40:5)	-10.9458	2.24842	0.00373182	1.80173e-05
131	PE(P-40:6)	-9.76439	2.67995	2.12225e-06	0.00152684
132	PI 32:0	-19.5379	3.99115	5.40966e-12	2.00428e-05
133	PI 32:1	-12.797	3.26656	1.08268e-07	0.000597362
134	PI 34:0	-15.756	3.49789	6.14877e-14	0.000109312
135	PI 34:1	-16.6135	2.87925	2.44619e-16	7.35312e-07
136	PI 36:0	-22.0355	4.1829	5.30779e-20	4.82184e-06
137	PI 36:1	-17.6009	2.82536	5.79477e-22	1.14763e-07
138	PI 36:2	-16.6744	2.72347	1.12068e-13	1.30846e-07
139	PI 36:3	-13.0602	2.80784	1.9127e-18	6.29448e-05
140	PI 36:4	-16.7465	2.62604	8.80002e-13	4.48769e-08
141	PI 38:2	-14.6167	2.9301	7.53327e-10	1.27653e-05
142	PI 38:3	-16.162	2.41974	2.8535e-10	1.17302e-08
143	PI 38:4	-14.9106	2.73718	2.7263e-09	2.06266e-06
144	PI 38:5	-12.6601	2.54135	9.75609e-15	1.38891e-05
145	PI 38:6	-16.3462	3.28941	5.07373e-13	1.38176e-05
146	PI 40:4	-14.7928	3.12281	8.57105e-09	3.03905e-05
147	PI 40:5	-13.2998	3.33821	2.6168e-07	0.000499117
148	PI 40:6	-13.782	2.88994	1.18513e-07	2.61152e-05
149	PS 36:1	13.1622	8.07912	0.227424	0.615448
150	PS 36:2	10.0356	8.16307	0.436706	0.900498
151	PS 38:3	8.27783	7.70838	0.571359	1
152	PS 38:4	7.4937	7.69404	0.734873	1
153	PS 38:5	3.83878	8.79601	0.962394	1
154	PS 40:5	-4.63094	6.83709	0.327891	1
155	PS 40:6	-2.28798	6.47817	0.238195	1
156	PG 34:1	-18.867	6.20137	2.70675e-11	0.0133587
157	PG 34:2	-4.9851	8.30017	0.360281	1
158	PG 36:1	-23.5844	5.29666	1.71507e-12	8.05159e-05
159	PG 36:2	-17.1523	6.51913	2.48502e-07	0.037325
160	PGPC	33.8502	11.6051	0.000428841	0.0556008
161	PONPC	27.7492	10.762	0.00363178	0.0616861
162	KDdiA-PC	4.57359	9.33822	0.0573097	1
163	LPC 14:0	-15.6928	2.72643	1.88898e-10	7.81325e-07
164	LPC 15:0	-16.3923	2.72104	7.55911e-06	2.43541e-07
165	LPC 16:0	-16.4459	2.85526	3.04311e-05	1.13051e-06
166	LPC 16:1	-11.7452	2.75933	1.46397e-07	0.000266775
167	LPC 17:0	-14.4818	2.89906	2.83656e-05	1.45711e-05
168	LPC 17:1	-16.2605	3.47231	1.64236e-07	5.29187e-05
169	LPC 18:0	-17.108	2.55438	1.14188e-09	2.08097e-08
170	LPC 18:1	-12.8156	2.79125	1.4415e-14	8.30014e-05
171	LPC 18:2	-8.08659	3.6241	8.0198e-19	0.0963149
172	LPC 18:3	-7.01173	4.53804	1.34864e-21	0.403161
173	LPC 20:0	-11.529	2.89763	3.85154e-09	0.000544181
174	LPC 20:1	-11.0854	2.41466	2.75794e-09	5.18942e-05
175	LPC 20:2	-7.66022	3.4099	9.4326e-20	0.0901366
176	LPC 20:3	-8.02218	4.40268	9.79179e-19	0.214507
177	LPC 20:4	-9.16895	3.88394	1.76899e-10	0.0625871
178	LPC 20:5	-5.67056	4.6414	2.2001e-14	0.62038
179	LPC 22:4	-8.07949	4.33713	3.23268e-14	0.208153
180	LPC 22:6	-5.38743	4.29496	1.2007e-21	0.699149
181	LPC 24:0	-4.97164	2.97951	0.180127	0.295437
182	LPC(O-20:0)	-18.8968	4.011	9.21182e-06	3.47544e-05
183	LPC(O-22:0)	-10.1073	3.38603	9.9468e-06	0.010978
184	LPC(O-22:1)	-2.47026	4.5647	0.201897	1
185	LPC(O-24:0)	-6.7029	3.58175	0.0086067	0.224108
186	LPC(O-24:1)	-8.25247	3.16125	0.0364875	0.0412678
187	LPC(O-24:2)	-8.91503	5.73515	0.221322	0.285594
188	LPE 16:0	-9.39503	2.97155	0.0362938	0.00763463
189	LPE 18:0	-12.5547	2.94211	0.00348679	0.000235301
190	LPE 18:1	-6.7335	3.99479	2.49334e-19	0.28226
191	LPE 18:2	-4.33569	4.26248	3.54582e-23	0.98327
192	LPE 18:3	-3.85663	5.27567	2.4419e-19	1
193	LPE 20:4	-0.854842	4.61935	2.26966e-21	1
194	LPE 22:6	2.83022	4.48728	1.77331e-20	1
195	CE 14:0	-10.492	4.77213	0.0987084	0.0885233
196	CE 16:0	-12.3085	2.9108	3.52829e-06	0.000195541
197	CE 16:1	-14.969	3.39133	5.25161e-06	0.000114831
198	CE 16:2	-22.2526	4.83716	7.01537e-05	6.15524e-05
199	CE 17:0	-8.96294	5.14324	0.064176	0.308524
200	CE 17:1	-14.0328	3.77274	0.00060731	0.0011032
201	CE 18:0	-11.3024	2.67517	0.000388483	0.00019242
202	CE 18:1	-7.96135	2.99839	0.00656763	0.0281471
203	CE 18:2	-10.1091	5.48618	0.0111027	0.208586
204	CE 18:3	-13.5037	4.4166	0.00366133	0.0129156
205	CE 20:0	-15.6215	4.01659	0.000862267	0.000690423
206	CE 20:2	-10.4407	4.34594	0.162221	0.0552092
207	CE 20:3	-12.3653	3.40412	0.00172659	0.00176399
208	CE 20:4	-14.9402	4.05511	3.80093e-06	0.00162649
209	CE 20:5	-19.3175	4.93434	4.45656e-06	0.0011011
210	CE 22:1	-14.3726	3.4482	2.63391e-05	0.00023522
211	CE 22:4	-9.64528	4.31348	0.0121895	0.0849809
212	CE 22:5	4.17753	5.15391	0.00524148	1
213	CE 22:6	-15.2501	3.98853	1.99811e-07	0.000905177
214	DG 14:0_18:1	-39.3962	5.90545	7.54815e-11	9.5155e-08
215	DG 14:0_18:2	-35.9968	7.11829	7.36621e-09	6.12943e-05
216	DG 16:0_16:0	-34.6372	5.3783	1.89965e-09	1.3162e-07
217	DG 16:0_18:1	-33.6775	5.04583	8.61216e-19	3.4569e-08
218	DG 16:0_18:2	-37.9915	4.95252	4.90143e-19	4.09468e-10
219	DG 16:0_20:3	-21.5428	5.53719	0.00100693	0.000963011
220	DG 16:0_20:4	-20.902	5.00661	0.00286942	0.000273559
221	DG 16:0_22:5	-31.2308	7.25494	5.29569e-10	0.000273984
222	DG 16:0_22:6	-32.3322	7.09132	1.51672e-07	0.000296729
223	DG 16:1_18:1	-33.0034	4.96427	7.04757e-18	2.75952e-08
224	DG 18:0_18:1	-27.3516	5.20532	3.43198e-16	7.74868e-06
225	DG 18:0_18:2	-33.2997	5.04618	5.33727e-18	5.01811e-08
226	DG 18:0_20:4	-22.6947	4.93426	0.000118762	0.000193893
227	DG 18:1_18:1	-28.7349	4.79637	5.25307e-22	3.61483e-07
228	DG 18:1_18:2	-31.1458	4.83356	1.65568e-24	4.87197e-08
229	DG 18:1_18:3	-31.2494	4.93834	1.76981e-13	2.05774e-07
230	DG 18:1_20:3	-12.8182	4.98452	0.036249	0.0332875
231	DG 18:1_20:4	-14.3685	4.35415	0.0147591	0.00450079
232	DG 18:2_18:2	-32.2685	5.10444	1.01385e-21	7.32855e-08
233	TG 48:1	-34.4815	4.89152	2.98031e-10	2.54051e-08
234	TG 48:2	-36.8025	5.11208	1.31747e-12	1.80956e-08
235	TG 48:2	-37.5396	5.35811	1.08257e-09	6.7951e-08
236	TG 48:3	-43.5063	5.71255	5.8493e-11	2.86027e-08
237	TG 49:1	-27.8303	4.96687	4.16798e-13	4.07457e-06
238	TG 50:1	-28.0461	4.94465	2.08297e-13	2.34743e-06
239	TG 50:4	-44.8933	5.27422	3.72084e-16	3.7659e-10
240	TG 48:2	-34.8289	5.97501	4.51624e-11	1.37721e-06
241	TG 48:2	-35.041	5.14472	1.42875e-14	3.45304e-08
242	TG 50:3	-22.4137	4.86014	6.97651e-11	0.000146778
243	TG 50:3	-37.8846	4.82967	5.05464e-18	4.51619e-10
244	TG 49:1	-27.7053	4.90481	2.69627e-14	2.84274e-06
245	TG 51:2	-28.4043	4.36297	2.18584e-22	4.19323e-08
246	TG 48:0	-28.6986	5.34345	5.36873e-07	8.50374e-06
247	TG 50:0	-36.1872	5.71626	6.64284e-08	7.44201e-06
248	TG 50:1	-25.612	4.11873	2.24102e-15	1.28567e-07
249	TG 50:2	-25.6308	4.28411	6.72909e-16	3.06419e-07
250	TG 49:1	-30.7948	4.96152	7.89799e-13	3.88717e-07
251	TG 50:2	-27.5034	4.24857	7.35783e-17	4.77487e-08
252	TG 51:0	-37.5965	5.07971	3.42012e-15	3.73202e-09
253	TG 51:1	-31.5808	4.85145	8.90149e-16	1.92376e-07
254	TG 51:2	-27.8236	4.70549	5.32651e-18	5.05888e-07
255	TG 52:1	-34.7526	5.21881	2.36281e-13	1.38443e-06
256	TG 52:2	-22.6438	4.19858	1.33139e-18	2.97182e-06
257	TG 52:3	-24.1486	3.87044	1.25854e-21	1.16242e-07
258	TG 52:4	-32.726	4.59522	1.90566e-19	6.31698e-09
259	TG 48:3	-38.3523	5.58704	1.08118e-16	3.01484e-08
260	TG 50:2	-33.2665	5.72705	2.6502e-09	2.97822e-06
261	TG 50:3	-33.5145	4.69414	1.96111e-20	4.304e-09
262	TG 51:2	-26.374	4.80409	2.18366e-18	2.60404e-06
263	TG 52:3	-23.8726	3.89401	1.08105e-21	1.53581e-07
264	TG 52:4	-32.7008	4.66289	5.85091e-21	1.28526e-08
265	TG 53:2	-28.3386	4.93001	3.61639e-21	2.09172e-06
266	TG 54:1	-24.4637	6.27169	3.77745e-05	0.00168464
267	TG 54:2	-27.9285	5.97472	6.42123e-13	0.000174659
268	TG 54:4	-25.9747	4.27879	2.98333e-14	3.05919e-07
269	TG 54:3	-19.6787	4.30181	3.48759e-15	5.83552e-05
270	TG 54:4	-23.9692	3.97006	5.81796e-17	2.21058e-07
271	TG 56:6	-15.5927	3.70766	4.28611e-10	0.00032529
272	TG 58:8	-20.8851	4.28678	1.36159e-11	3.05932e-05
273	TG 54:5	-29.7964	4.65956	2.05761e-16	1.80194e-07
274	TG 54:6	-36.1156	5.60767	4.08247e-13	1.8732e-07
275	TG 56:8	-20.8731	4.57632	2.45386e-08	0.000231533
276	Acylcarnitine 2:0	-17.2626	5.32131	3.37119e-08	0.00571761
277	Acylcarnitine 14:0	0.391087	4.04228	4.39425e-08	1
278	Acylcarnitine 16:0	-4.20414	2.39216	0.00198369	0.247296
279	Acylcarnitine 18:0	-9.05867	6.40398	0.309563	0.980851
280	Acylcarnitine 18:2	-12.5641	3.25445	1.42454e-06	0.000736997
281	Acylcarnitine 20:0	-13.6763	6.39046	0.030609	0.0892962
282	FA 16:0	-9.37417	4.13046	3.85144e-24	0.086546
283	FA 16:1	-15.2736	7.40125	8.40489e-17	0.216356
284	FA 17:0	-5.95759	3.90323	9.81442e-28	0.435282
285	FA 18:0	-3.21772	3.5078	1.12379e-15	1
286	FA 18:1	-9.23711	6.05577	1.91964e-21	0.651924
287	FA 18:2	-10.6406	6.37586	2.788e-21	0.511561
288	FA 18:3	-11.5747	7.13208	2.90506e-20	0.586405
289	FA 20:4	-13.2828	5.56661	6.98078e-25	0.0792661
290	FA 20:5	-11.0633	6.49734	3.31364e-23	0.445843
291	FA 22:6	-15.0616	5.89828	5.79913e-23	0.0555538
p-value: A repeated measures ANOVA with a Greenhouse-Geisser correction.
*: Corrected p-value after adjustment for multiple comparisons using Bonferroni. Corrected p<0.05 are highlighted in light red.
SEM: Standard Error Mean
