# Supplementary material for: Impact of myocardial reperfusion on human plasma lipidome
Source: iScience. 2022 Jan 29;25(2):103828. doi: 10.1016/j.isci.2022.103828 (PMC8850755; doi:10.1016/j.isci.2022.103828)
Supplement: Table S10. Plasma individual lipids differentially regulated in 24 h post-PCI (t2) vs. 2 h post-PCI (t1) (Related to Figure 2B) [file mmc4.xlsx]

## Sheet: Table S10
No.	Lipid Class	Percentage difference, t2 vs. t1 (%)	SEM	p-value	p-value (Bonferroni)*
1	Cer 16:0	8.43466	5.42873	0.0776807	0.381156
2	Cer 18:0	30.4103	4.31123	1.03906e-08	3.36116e-09
3	Cer 20:0	8.42835	4.01697	0.0724229	0.108981
4	Cer 22:0	7.44727	2.84754	1.2192e-06	0.032277
5	Cer 24:0	10.1154	2.92941	1.21988e-06	0.00283669
6	Cer 24:1	11.5254	2.73686	8.81707e-07	0.000211069
7	dhCer 22:0	-1.94903	5.95102	0.83629	1
8	dhCer 24:0	3.72535	5.01139	0.580476	1
9	dhCer 24:1	13.4396	5.66662	0.0623014	0.0686995
10	HexCer 16:0	8.3609	2.92014	0.0129919	0.0172548
11	HexCer 18:0	10.0921	5.76246	0.202552	0.293312
12	HexCer 20:0	6.94006	3.81467	0.209607	0.205913
13	HexCer 22:0	8.4208	3.73935	0.0465451	0.0842857
14	HexCer 24:0	8.9175	3.30298	0.00882309	0.0256974
15	HexCer 24:1	12.8246	3.38191	0.000310344	0.00105662
16	Hex2Cer 22:0	6.17329	5.03767	0.409507	0.655205
17	Hex2Cer 24:0	3.08743	4.55021	0.614799	1
18	Hex2Cer 24:1	5.49455	3.69245	0.203082	0.417536
19	Hex3Cer 16:0	8.17442	2.83443	0.0226407	0.0148362
20	Hex3Cer 18:0	7.74728	6.55199	0.0645134	0.783108
21	Hex3Cer 24:1	0.773598	6.39603	0.760688	1
22	GM3 16:0	9.5359	3.3929	0.0230749	0.0195253
23	GM3 18:0	3.31009	4.97565	0.0120458	1
24	SM 31:1	11.7207	3.61076	0.000287501	0.00526674
25	SM 32:1	10.4464	2.03292	3.16688e-07	6.05673e-06
26	SM 32:2	9.84833	2.62585	3.71198e-05	0.00100046
27	SM 33:1	11.9256	1.92574	6.6045e-09	8.4111e-08
28	SM 34: 0	7.18891	2.34774	0.000429436	0.00879177
29	SM 34:1	8.06328	2.61106	0.00207226	0.00852215
30	SM 34:2	14.0525	1.86483	7.21249e-09	2.33142e-10
31	SM 34:3	18.0814	4.35375	0.000205513	0.00032499
32	SM 35:1	17.1044	2.53327	2.44261e-11	7.82775e-09
33	SM 35:2	20.7725	2.62386	1.93415e-11	5.02197e-11
34	SM 36:1	19.5978	2.20592	6.97239e-15	6.3052e-13
35	SM 36:2	24.939	2.43909	9.68141e-18	1.77755e-15
36	SM 36:3	20.7395	2.94496	1.37167e-10	2.229e-09
37	SM 37:2	-19.552	3.62212	9.91959e-10	2.38232e-06
38	SM 38:1	5.27033	1.67298	0.00801633	0.00703979
39	SM 38:2	7.34333	2.46786	0.000831944	0.0115091
40	SM 39:1	3.16057	2.25455	0.0148683	0.511143
41	SM 41:1	7.25443	3.01017	0.0291944	0.0537209
42	SM 41:2	6.19582	2.48397	0.0243851	0.0436851
43	SM 42:1	4.4952	2.72968	0.151453	0.313981
44	PC 29:0	17.3196	5.65876	0.0117378	0.00960781
45	PC 31:0	5.25266	3.27611	0.145688	0.349266
46	PC 32:0	12.4327	2.00477	3.07676e-06	7.69988e-08
47	PC 33:0	9.23002	3.89382	0.116837	0.0569697
48	PC 33:1	9.19377	2.24229	0.00159363	0.000314805
49	PC 33:2	-2.97947	2.33302	0.0375721	0.596593
50	PC 34:0	10.5478	2.18509	1.60684e-05	2.08045e-05
51	PC 34:1	12.9206	2.0614	6.49842e-08	5.76955e-08
52	PC 34:2	4.18479	2.5358	0.124377	0.310934
53	PC 34:3	0.136678	3.04828	0.010214	1
54	PC 34:4	-13.6365	5.10707	1.61494e-07	0.062784
55	PC 35:0	11.0617	5.78897	0.0407454	0.162296
56	PC 35:2	4.75279	2.60217	0.0570258	0.217686
57	PC 35:3	-3.86861	2.1849	0.0625728	0.242967
58	PC 35:4	4.09093	2.25382	0.0288248	0.221521
59	PC 36:2	-1.71485	3.10997	0.68516	1
60	PC 36:3	3.38502	2.2544	0.00453096	0.404337
61	PC 36:4	11.3568	2.99899	0.00475251	0.000908116
62	PC 36:5	9.73936	3.46188	0.00141315	0.0183762
63	PC 36:6	-16.8633	5.85465	0.0240881	0.0212735
64	PC 37:4	10.7819	2.39803	7.10057e-05	7.61556e-05
65	PC 37:5	5.74874	2.1495	0.0776098	0.0273643
66	PC 37:6	8.00225	2.55383	0.0417337	0.00725158
67	PC 38:2	9.07787	2.11671	0.00121173	0.000158268
68	PC 38:3	7.08656	2.16766	0.00780999	0.00482324
69	PC 38:4	14.3913	2.25523	6.5288e-08	4.3975e-08
70	PC 38:5	12.3017	2.47021	5.07204e-06	1.2906e-05
71	PC 38:6	13.7336	2.58232	3.75961e-07	3.39437e-06
72	PC 40:5	11.9986	2.99686	0.000520339	0.000424104
73	PC 40:6	10.0284	3.07959	0.00053213	0.00512149
74	PC 40:7	6.84862	3.54606	0.114407	0.164161
75	PC(O-30:0)	0.304434	3.27685	0.701206	1
76	PC(O-32:0)	-1.17166	2.16851	0.39211	1
77	PC(O-32:1)	15.8886	2.55912	7.33072e-09	9.13584e-08
78	PC(O-32:2)	23.3038	2.97077	1.51149e-12	1.23644e-10
79	PC(O-34:0)	1.56116	1.89878	0.764094	1
80	PC(O-34:1)	4.80065	1.80149	0.0870561	0.0280558
81	PC(O-34:2)	4.83309	2.78865	0.0675654	0.252298
82	PC(O-36:1)	7.33664	2.53868	0.011747	0.0153102
83	PC(O-36:3)	-3.75508	1.63315	0.0161389	0.0718923
84	PC(O-36:4)	4.08071	1.72591	0.0331903	0.0625664
85	PC(O-36:5)	4.77659	1.92141	0.0280414	0.0450291
86	PC(O-38:4)	10.8242	1.79147	5.73088e-07	1.53003e-07
87	PC(O-38:5)	5.74782	1.79618	0.0519258	0.0062236
88	PC(O-40:7)	6.40174	2.39559	0.101686	0.0268171
89	PC(P-32:0)	0.350793	2.34526	0.628526	1
90	PC(P-32:1)	1.57082	2.31866	0.683476	1
91	PC(P-34:1)	-13.2359	2.27148	0.000183053	4.29919e-07
92	PC(P-34:2)	-13.7484	2.52522	3.90747e-07	1.83819e-06
93	PC(P-36:2)	-2.72902	1.85249	0.0374973	0.433835
94	PC(P-40:5)	7.29047	2.10392	0.00107135	0.00261569
95	PE 32:1	18.3469	4.75725	0.000195711	0.00063849
96	PE 34:1	30.5411	3.40013	1.00192e-13	4.65551e-13
97	PE 34:2	23.3162	3.57882	5.20868e-09	2.82891e-08
98	PE 34:3	15.6664	4.58929	0.000156834	0.00320066
99	PE 35:1	21.4786	4.00969	1.11847e-05	3.36405e-05
100	PE 35:2	2.68783	3.69835	0.196603	1
101	PE 36:1	30.7951	3.35393	4.92562e-11	3.49331e-13
102	PE 36:2	26.2321	3.07216	5.82646e-10	3.99872e-12
103	PE 36:3	12.9044	3.4644	0.0017377	0.00116666
104	PE 36:4	16.0804	3.33296	2.05888e-05	2.54014e-05
105	PE 36:5	8.16263	4.82433	0.188135	0.275641
106	PE 38:3	27.6815	3.21458	4.32422e-13	2.37819e-12
107	PE 38:4	25.807	3.33188	1.49516e-11	1.21743e-10
108	PE 38:5	20.0999	3.35888	1.6959e-08	2.22162e-07
109	PE 38:6	32.1303	4.19055	1.31742e-13	2.14901e-10
110	PE 40:5	41.4802	3.56667	3.3371e-21	5.70537e-18
111	PE 40:6	46.4306	3.98077	6.75654e-21	8.1145e-18
112	PE 40:7	23.4232	4.25423	2.47695e-07	1.577e-06
113	PE(O-34:1)	-10.0767	4.47937	7.57989e-08	0.0965829
114	PE(O-34:2)	-22.4592	5.78109	4.42971e-07	0.00205826
115	PE(O-36:2)	2.08396	4.01335	0.0879097	1
116	PE(O-36:3)	-18.6042	4.53426	1.16689e-06	0.000861353
117	PE(O-36:4)	-22.9116	3.22338	1.47918e-20	1.84103e-09
118	PE(O-36:5)	-24.1423	3.78439	6.41015e-14	4.42004e-08
119	PE(O-38:4)	-3.33044	2.86015	4.08493e-05	0.756689
120	PE(O-38:5)	-12.4911	2.81895	9.24568e-14	9.29007e-05
121	PE(O-38:6)	-11.0414	3.51818	7.20413e-08	0.0103988
122	PE(O-40:5)	0.430126	3.66145	0.00301383	1
123	PE(O-40:6)	1.90715	3.37	0.00492363	1
124	PE(O-40:7)	-4.59614	3.12626	0.000206601	0.530601
125	PE(P-34:1)	-21.7409	5.97632	8.14228e-05	0.0173797
126	PE(P-34:2)	-27.4129	5.27591	3.77331e-10	1.7992e-05
127	PE(P-36:2)	-19.1131	4.18942	2.90697e-07	0.00012043
128	PE(P-38:4)	-14.1713	2.65433	8.04923e-15	2.65592e-06
129	PE(P-38:6)	-11.2313	3.82238	8.43336e-06	0.0127713
130	PE(P-40:5)	1.94685	3.14182	0.00373182	1
131	PE(P-40:6)	-6.51914	3.08229	2.12225e-06	0.147546
132	PI 32:0	-24.5052	5.33983	5.40966e-12	4.97065e-05
133	PI 32:1	-19.0119	5.08112	1.08268e-07	0.00114856
134	PI 34:0	-22.9178	4.60619	6.14877e-14	1.20663e-05
135	PI 34:1	-22.6246	3.9108	2.44619e-16	4.45884e-07
136	PI 36:0	-27.1868	4.34336	5.30779e-20	8.95308e-08
137	PI 36:1	-25.581	3.5803	5.79477e-22	1.43641e-09
138	PI 36:2	-14.1784	3.49744	1.12068e-13	0.000370775
139	PI 36:3	-28.5601	3.79093	1.9127e-18	2.46961e-10
140	PI 36:4	-17.1153	3.92091	8.80002e-13	0.000131017
141	PI 38:2	-10.3242	3.61652	7.53327e-10	0.0166592
142	PI 38:3	-4.48206	3.10911	2.8535e-10	0.462471
143	PI 38:4	-6.42688	3.24563	2.7263e-09	0.152719
144	PI 38:5	-21.9295	3.63823	9.75609e-15	1.67897e-07
145	PI 38:6	-19.86	4.24185	5.07373e-13	3.25896e-05
146	PI 40:4	-9.55193	3.82824	8.57105e-09	0.0420924
147	PI 40:5	-8.19346	3.78545	2.6168e-07	0.0998555
148	PI 40:6	-10.5709	4.0349	1.18513e-07	0.0326972
149	PS 36:1	-13.9858	8.47415	0.227424	0.263689
150	PS 36:2	-9.17405	7.60129	0.436706	0.631679
151	PS 38:3	-7.789	7.57325	0.571359	0.844105
152	PS 38:4	-4.94076	7.92919	0.734873	1
153	PS 38:5	2.00705	8.59272	0.962394	1
154	PS 40:5	11.0322	6.69048	0.327891	0.334627
155	PS 40:6	11.4291	6.79957	0.238195	0.290981
156	PG 34:1	48.0502	6.24019	2.70675e-11	1.39115e-09
157	PG 34:2	10.3519	9.44939	0.360281	0.6344
158	PG 36:1	58.5962	6.11419	1.71507e-12	1.65895e-12
159	PG 36:2	40.0661	6.20981	2.48502e-07	2.14315e-07
160	PGPC	14.9285	10.1728	0.000428841	0.332128
161	PONPC	8.40244	9.49449	0.00363178	1
162	KDdiA-PC	-31.9188	10.1143	0.0573097	0.110152
163	LPC 14:0	-14.9106	4.20973	1.88898e-10	0.00199772
164	LPC 15:0	1.43947	3.81491	7.55911e-06	1
165	LPC 16:0	7.16283	3.67066	3.04311e-05	0.184669
166	LPC 16:1	-12.324	4.34566	1.46397e-07	0.0185524
167	LPC 17:0	-1.04039	3.91582	2.83656e-05	1
168	LPC 17:1	-12.5042	5.22546	1.64236e-07	0.0681216
169	LPC 18:0	-6.38309	3.74858	1.14188e-09	0.271851
170	LPC 18:1	-21.4994	4.12309	1.4415e-14	5.94164e-06
171	LPC 18:2	-41.5765	5.21017	8.0198e-19	9.30385e-11
172	LPC 18:3	-52.9076	5.883	1.34864e-21	1.17373e-12
173	LPC 20:0	-17.0392	4.38398	3.85154e-09	0.00090285
174	LPC 20:1	-15.749	3.9576	2.75794e-09	0.000585434
175	LPC 20:2	-39.395	4.79932	9.4326e-20	2.49393e-11
176	LPC 20:3	-42.888	5.4797	9.79179e-19	1.30833e-10
177	LPC 20:4	-21.2244	4.60133	1.76899e-10	7.20709e-05
178	LPC 20:5	-36.8617	5.51393	2.2001e-14	2.66309e-08
179	LPC 22:4	-33.5172	5.19464	3.23268e-14	3.87855e-08
180	LPC 22:6	-46.7496	4.88226	1.2007e-21	4.69956e-14
181	LPC 24:0	-0.337304	3.33992	0.180127	1
182	LPC(O-20:0)	-6.6947	5.38269	9.21182e-06	0.633872
183	LPC(O-22:0)	17.8492	3.90689	9.9468e-06	5.30811e-05
184	LPC(O-22:1)	8.72105	4.57451	0.201897	0.206647
185	LPC(O-24:0)	10.7629	3.31139	0.0086067	0.00526355
186	LPC(O-24:1)	6.152	3.1353	0.0364875	0.164827
187	LPC(O-24:2)	6.98639	6.49553	0.221322	0.874653
188	LPE 16:0	6.79029	3.85807	0.0362938	0.26059
189	LPE 18:0	2.80854	4.02992	0.00348679	1
190	LPE 18:1	-39.5908	4.79197	2.49334e-19	2.44162e-11
191	LPE 18:2	-54.5911	5.29268	3.54582e-23	9.57101e-15
192	LPE 18:3	-56.0809	6.18097	2.4419e-19	1.39459e-12
193	LPE 20:4	-49.4837	4.87099	2.26966e-21	8.02873e-15
194	LPE 22:6	-55.5279	4.96254	1.77331e-20	1.82109e-16
195	CE 14:0	5.85759	5.1287	0.0987084	0.838189
196	CE 16:0	14.3015	2.99045	3.52829e-06	2.85363e-05
197	CE 16:1	20.4306	3.57211	5.25161e-06	6.88042e-07
198	CE 16:2	22.5515	5.61225	7.01537e-05	0.000611944
199	CE 17:0	11.2615	4.7583	0.064176	0.0663019
200	CE 17:1	16.2842	4.32513	0.00060731	0.000921278
201	CE 18:0	7.6098	2.65333	0.000388483	0.0169261
202	CE 18:1	11.1762	3.53841	0.00656763	0.00760856
203	CE 18:2	17.8906	5.88624	0.0111027	0.00918954
204	CE 18:3	15.2117	4.41219	0.00366133	0.00277575
205	CE 20:0	10.9539	4.37066	0.000862267	0.0492726
206	CE 20:2	7.61031	5.39386	0.162221	0.774721
207	CE 20:3	16.0444	3.98103	0.00172659	0.000634687
208	CE 20:4	24.7358	4.36582	3.80093e-06	8.37445e-07
209	CE 20:5	26.6667	5.12896	4.45656e-06	6.24753e-06
210	CE 22:1	17.0801	4.00257	2.63391e-05	0.000169007
211	CE 22:4	15.4602	5.09575	0.0121895	0.0151494
212	CE 22:5	11.6847	4.81153	0.00524148	0.0515388
213	CE 22:6	26.6096	4.65768	1.99811e-07	8.10961e-07
214	DG 14:0_18:1	56.3534	6.44316	7.54815e-11	3.60497e-12
215	DG 14:0_18:2	55.8003	7.55789	7.36621e-09	2.27576e-09
216	DG 16:0_16:0	51.6161	6.44308	1.89965e-09	5.07891e-11
217	DG 16:0_18:1	69.0017	5.06193	8.61216e-19	2.93993e-20
218	DG 16:0_18:2	73.9586	5.45131	4.90143e-19	9.32165e-19
219	DG 16:0_20:3	22.2806	6.02374	0.00100693	0.00174199
220	DG 16:0_20:4	16.3658	5.82245	0.00286942	0.017047
221	DG 16:0_22:5	54.3602	7.40431	5.29569e-10	8.41013e-09
222	DG 16:0_22:6	49.8714	7.80505	1.51672e-07	2.78596e-07
223	DG 16:1_18:1	64.8645	5.11785	7.04757e-18	1.09028e-18
224	DG 18:0_18:1	59.2519	5.10751	3.43198e-16	9.82443e-17
225	DG 18:0_18:2	67.1093	5.27079	5.33727e-18	3.0707e-17
226	DG 18:0_20:4	10.109	4.81455	0.000118762	0.135135
227	DG 18:1_18:1	69.2717	4.46666	5.25307e-22	4.73126e-23
228	DG 18:1_18:2	77.1183	4.46546	1.65568e-24	1.34586e-23
229	DG 18:1_18:3	53.3972	5.01561	1.76981e-13	5.29763e-15
230	DG 18:1_20:3	6.81504	4.8059	0.036249	0.507075
231	DG 18:1_20:4	9.77628	4.84376	0.0147591	0.135879
232	DG 18:2_18:2	80.9809	4.79448	1.01385e-21	3.14901e-20
233	TG 48:1	52.9608	5.96884	2.98031e-10	4.18729e-12
234	TG 48:2	65.1797	6.25058	1.31747e-12	4.36696e-15
235	TG 48:2	60.5534	7.15184	1.08257e-09	2.01096e-11
236	TG 48:3	70.5715	7.45513	5.8493e-11	3.25329e-13
237	TG 49:1	62.2128	5.99766	4.16798e-13	6.52077e-15
238	TG 50:1	51.2855	5.45264	2.08297e-13	4.13405e-13
239	TG 50:4	80.958	6.42359	3.72084e-16	7.18149e-17
240	TG 48:2	54.9731	6.12385	4.51624e-11	1.22779e-12
241	TG 48:2	68.1728	5.75194	1.42875e-14	5.93122e-17
242	TG 50:3	45.423	5.48898	6.97651e-11	2.70859e-11
243	TG 50:3	74.5866	5.55266	5.05464e-18	1.30245e-19
244	TG 49:1	64.4702	5.81508	2.69627e-14	2.69948e-16
245	TG 51:2	71.0144	4.90524	2.18584e-22	3.546e-21
246	TG 48:0	47.1902	7.21637	5.36873e-07	2.62923e-08
247	TG 50:0	56.3167	7.52019	6.64284e-08	4.28471e-10
248	TG 50:1	58.168	4.86089	2.24102e-15	3.03938e-17
249	TG 50:2	67.3547	5.67055	6.72909e-16	4.82924e-17
250	TG 49:1	61.8809	5.97596	7.89799e-13	6.47767e-15
251	TG 50:2	59.1184	4.75789	7.35783e-17	1.21425e-17
252	TG 51:0	63.6462	5.72732	3.42012e-15	2.87016e-15
253	TG 51:1	66.0618	5.2349	8.90149e-16	1.36741e-18
254	TG 51:2	64.7212	4.88976	5.32651e-18	9.64854e-20
255	TG 52:1	68.7298	5.70207	2.36281e-13	1.80365e-17
256	TG 52:2	56.3008	4.63392	1.33139e-18	1.59476e-17
257	TG 52:3	65.8583	4.83724	1.25854e-21	1.13257e-19
258	TG 52:4	80.3279	5.44812	1.90566e-19	9.49333e-20
259	TG 48:3	74.6959	6.02155	1.08118e-16	5.91821e-18
260	TG 50:2	50.3842	6.90297	2.6502e-09	1.12296e-09
261	TG 50:3	79.6348	5.36345	1.96111e-20	9.1994e-22
262	TG 51:2	64.0371	5.28425	2.18366e-18	6.73359e-18
263	TG 52:3	61.9052	4.82893	1.08105e-21	8.54316e-19
264	TG 52:4	77.373	5.32155	5.85091e-21	2.33546e-21
265	TG 53:2	67.8092	4.39938	3.61639e-21	6.37059e-22
266	TG 54:1	53.5052	6.63611	3.77745e-05	2.97144e-05
267	TG 54:2	62.2851	5.92351	6.42123e-13	1.389e-14
268	TG 54:4	63.8705	5.75178	2.98333e-14	1.57993e-14
269	TG 54:3	51.3796	5.28066	3.48759e-15	1.243e-13
270	TG 54:4	63.6082	5.59838	5.81796e-17	7.57024e-16
271	TG 56:6	31.6691	4.00975	4.28611e-10	1.26688e-10
272	TG 58:8	47.2895	5.68245	1.36159e-11	2.86707e-11
273	TG 54:5	74.0483	6.00476	2.05761e-16	4.68116e-17
274	TG 54:6	83.0657	6.80036	4.08247e-13	4.92615e-15
275	TG 56:8	35.6717	4.68296	2.45386e-08	2.21354e-10
276	Acylcarnitine 2:0	-16.8192	5.63596	3.37119e-08	0.0109269
277	Acylcarnitine 14:0	-37.3866	4.98404	4.39425e-08	1.32534e-06
278	Acylcarnitine 16:0	-8.10265	3.53714	0.00198369	0.0757909
279	Acylcarnitine 18:0	-4.54514	6.32964	0.309563	1
280	Acylcarnitine 18:2	-10.7817	4.51561	1.42454e-06	0.0562009
281	Acylcarnitine 20:0	-4.51599	7.60895	0.030609	1
282	FA 16:0	-46.149	4.27446	3.85144e-24	6.1707e-16
283	FA 16:1	-72.1785	7.03358	8.40489e-17	4.58645e-14
284	FA 17:0	-52.7663	4.2074	9.81442e-28	4.43612e-19
285	FA 18:0	-27.8808	3.79312	1.12379e-15	1.17157e-09
286	FA 18:1	-75.609	6.03857	1.91964e-21	7.22885e-18
287	FA 18:2	-76.451	6.1463	2.788e-21	8.53985e-18
288	FA 18:3	-81.6616	7.09803	2.90506e-20	1.66647e-16
289	FA 20:4	-62.787	5.23127	6.98078e-25	5.13766e-18
290	FA 20:5	-77.196	6.91125	3.31364e-23	2.13696e-16
291	FA 22:6	-68.5009	5.47785	5.79913e-23	2.95283e-18
p-value: A repeated measures ANOVA with a Greenhouse-Geisser correction.
*: Corrected p-value after adjustment for multiple comparisons using Bonferroni. Corrected p<0.05 are highlighted in light red.
SEM: Standard Error Mean
