# Supplementary material for: Impact of myocardial reperfusion on human plasma lipidome
Source: iScience. 2022 Jan 29;25(2):103828. doi: 10.1016/j.isci.2022.103828 (PMC8850755; doi:10.1016/j.isci.2022.103828)
Supplement: Table S11. Plasma individual lipids differentially regulated in 24 h post-PCI (t2) vs. pre-PCI (t0) (Related to Figure 2C) [file mmc5.xlsx]

## Sheet: Table S11
No.	Lipid Class	Percentage difference, t2 vs. t0 (%)	SEM	p-value	p-value (Bonferroni)*
1	Cer 16:0	-5.1714	6.38604	0.0776807	1
2	Cer 18:0	14.9646	5.10248	1.03906e-08	0.0136053
3	Cer 20:0	0.537886	4.22437	0.0724229	1
4	Cer 22:0	-7.92181	2.73655	1.2192e-06	0.0147445
5	Cer 24:0	-5.32662	2.64374	1.21988e-06	0.14397
6	Cer 24:1	-2.68242	2.86886	8.81707e-07	1
7	dhCer 22:0	-4.86797	6.2594	0.83629	1
8	dhCer 24:0	-1.29826	4.99966	0.580476	1
9	dhCer 24:1	10.9854	5.71611	0.0623014	0.180678
10	HexCer 16:0	0.307762	3.33883	0.0129919	1
11	HexCer 18:0	1.81612	5.92697	0.202552	1
12	HexCer 20:0	6.19051	4.17182	0.209607	0.388752
13	HexCer 22:0	1.90931	3.13363	0.0465451	1
14	HexCer 24:0	0.608792	3.24676	0.00882309	1
15	HexCer 24:1	3.10438	2.82218	0.000310344	0.825054
16	Hex2Cer 22:0	5.13224	5.00603	0.409507	0.866214
17	Hex2Cer 24:0	5.3169	5.11128	0.614799	1
18	Hex2Cer 24:1	6.19456	3.70057	0.203082	0.273984
19	Hex3Cer 16:0	1.7049	2.85066	0.0226407	1
20	Hex3Cer 18:0	-8.7243	6.21545	0.0645134	0.635953
21	Hex3Cer 24:1	3.80367	6.82933	0.760688	1
22	GM3 16:0	1.9685	3.65739	0.0230749	1
23	GM3 18:0	-9.6395	3.96381	0.0120458	0.0487886
24	SM 31:1	-1.81286	3.59453	0.000287501	1
25	SM 32:1	-3.86087	2.76934	3.16688e-07	0.481407
26	SM 32:2	-1.76109	2.7963	3.71198e-05	1
27	SM 33:1	-0.571511	2.22972	6.6045e-09	1
28	SM 34: 0	-1.41422	2.11497	0.000429436	1
29	SM 34:1	-1.22085	3.05437	0.00207226	1
30	SM 34:2	1.32083	2.36328	7.21249e-09	1
31	SM 34:3	2.59315	4.28182	0.000205513	1
32	SM 35:1	3.2139	2.15484	2.44261e-11	0.417555
33	SM 35:2	9.65437	2.66275	1.93415e-11	0.00151594
34	SM 36:1	10.4157	1.82548	6.97239e-15	5.92803e-07
35	SM 36:2	13.0897	2.28471	9.68141e-18	5.52744e-07
36	SM 36:3	12.4104	2.58237	1.37167e-10	2.31251e-05
37	SM 37:2	-25.3234	4.00272	9.91959e-10	1.12862e-07
38	SM 38:1	1.38077	1.76941	0.00801633	1
39	SM 38:2	-0.209624	2.00474	0.000831944	1
40	SM 39:1	-2.88149	1.72279	0.0148683	0.295978
41	SM 41:1	3.00506	2.56237	0.0291944	0.729392
42	SM 41:2	1.16453	2.4615	0.0243851	1
43	SM 42:1	4.76716	2.88678	0.151453	0.298114
44	PC 29:0	3.09961	6.00595	0.0117378	1
45	PC 31:0	7.61946	4.2059	0.145688	0.211197
46	PC 32:0	5.54743	2.50472	3.07676e-06	0.0871524
47	PC 33:0	5.29382	4.37961	0.116837	0.66828
48	PC 33:1	2.5107	2.43257	0.00159363	0.910364
49	PC 33:2	-7.20208	3.05777	0.0375721	0.076214
50	PC 34:0	6.70448	2.31407	1.60684e-05	0.014633
51	PC 34:1	6.08467	2.22023	6.49842e-08	0.0223995
52	PC 34:2	5.78174	3.13056	0.124377	0.204303
53	PC 34:3	-7.80268	3.21062	0.010214	0.0513732
54	PC 34:4	-29.5318	4.76516	1.61494e-07	1.04914e-07
55	PC 35:0	-1.49473	5.23076	0.0407454	1
56	PC 35:2	-1.9643	2.9551	0.0570258	1
57	PC 35:3	-6.70766	3.07062	0.0625728	0.105775
58	PC 35:4	-2.91768	2.86545	0.0288248	0.951161
59	PC 36:2	1.00213	3.5213	0.68516	1
60	PC 36:3	-4.68158	2.59304	0.00453096	0.232726
61	PC 36:4	8.97588	3.74527	0.00475251	0.0607072
62	PC 36:5	-1.53182	2.56939	0.00141315	1
63	PC 36:6	-19.3445	6.29932	0.0240881	0.0568834
64	PC 37:4	7.42044	2.47645	7.10057e-05	0.0112358
65	PC 37:5	5.22239	2.85649	0.0776098	0.20338
66	PC 37:6	3.74698	3.06995	0.0417337	0.642583
67	PC 38:2	6.79839	2.59303	0.00121173	0.0314836
68	PC 38:3	2.96137	2.40377	0.00780999	0.657515
69	PC 38:4	7.53982	2.53644	6.5288e-08	0.0121574
70	PC 38:5	6.38394	2.35245	5.07204e-06	0.0256939
71	PC 38:6	10.0751	2.51677	3.75961e-07	0.000456055
72	PC 40:5	8.30786	3.13575	0.000520339	0.0289612
73	PC 40:6	10.4219	2.80957	0.00053213	0.00120893
74	PC 40:7	5.48258	3.63267	0.114407	0.411072
75	PC(O-30:0)	2.72614	4.06082	0.701206	1
76	PC(O-32:0)	2.30994	2.78688	0.39211	1
77	PC(O-32:1)	5.06484	2.56052	7.33072e-09	0.156279
78	PC(O-32:2)	11.9809	2.6544	1.51149e-12	6.82446e-05
79	PC(O-34:0)	0.492509	2.40403	0.764094	1
80	PC(O-34:1)	2.80952	2.16572	0.0870561	0.582724
81	PC(O-34:2)	-1.37708	2.93281	0.0675654	1
82	PC(O-36:1)	4.25419	2.44784	0.011747	0.254912
83	PC(O-36:3)	-6.77752	2.50061	0.0161389	0.02957
84	PC(O-36:4)	-1.62164	2.42359	0.0331903	1
85	PC(O-36:5)	-1.64375	2.63577	0.0280414	1
86	PC(O-38:4)	4.50767	1.97324	5.73088e-07	0.0742408
87	PC(O-38:5)	3.1925	2.41114	0.0519258	0.546756
88	PC(O-40:7)	5.51999	3.14354	0.101686	0.233036
89	PC(P-32:0)	2.26843	3.48347	0.628526	1
90	PC(P-32:1)	2.02645	3.76759	0.683476	1
91	PC(P-34:1)	-11.8091	3.46299	0.000183053	0.00570361
92	PC(P-34:2)	-17.6436	3.40233	3.90747e-07	7.91274e-06
93	PC(P-36:2)	-6.18911	2.65058	0.0374973	0.0759611
94	PC(P-40:5)	9.04754	2.35666	0.00107135	0.00077418
95	PE 32:1	15.0936	4.87865	0.000195711	0.00808749
96	PE 34:1	22.6338	3.83518	1.00192e-13	3.25809e-07
97	PE 34:2	17.1843	3.69978	5.20868e-09	5.12306e-05
98	PE 34:3	19.8129	5.24654	0.000156834	0.00111461
99	PE 35:1	6.84474	4.14	1.11847e-05	0.27236
100	PE 35:2	-5.11691	4.23686	0.196603	1
101	PE 36:1	22.4494	4.50162	4.92562e-11	1.25254e-05
102	PE 36:2	18.509	4.00478	5.82646e-10	5.92612e-05
103	PE 36:3	8.40973	3.90744	0.0017377	0.108039
104	PE 36:4	14.1468	3.89756	2.05888e-05	0.00172343
105	PE 36:5	5.00296	5.06606	0.188135	0.865214
106	PE 38:3	24.4995	3.90433	4.32422e-13	6.88736e-08
107	PE 38:4	23.2744	3.8971	1.49516e-11	2.56883e-07
108	PE 38:5	19.9196	3.80173	1.6959e-08	6.26594e-06
109	PE 38:6	33.5275	4.37737	1.31742e-13	6.90004e-10
110	PE 40:5	35.9864	4.11068	3.3371e-21	2.02091e-12
111	PE 40:6	41.8327	4.34063	6.75654e-21	2.06586e-13
112	PE 40:7	23.3142	4.90507	2.47695e-07	4.28036e-05
113	PE(O-34:1)	-28.8121	4.78128	7.57989e-08	5.82364e-07
114	PE(O-34:2)	-33.6262	5.87747	4.42971e-07	1.82146e-06
115	PE(O-36:2)	-7.7162	4.36776	0.0879097	0.65758
116	PE(O-36:3)	-27.1719	4.98251	1.16689e-06	3.86755e-06
117	PE(O-36:4)	-35.015	3.24833	1.47918e-20	2.85683e-16
118	PE(O-36:5)	-32.3973	4.02483	6.41015e-14	3.81864e-11
119	PE(O-38:4)	-13.2632	3.2246	4.08493e-05	0.000312174
120	PE(O-38:5)	-23.2816	2.74456	9.24568e-14	5.26548e-12
121	PE(O-38:6)	-20.5598	3.31401	7.20413e-08	9.11132e-08
122	PE(O-40:5)	-10.8002	3.74169	0.00301383	0.0222806
123	PE(O-40:6)	-8.52921	3.27613	0.00492363	0.0583772
124	PE(O-40:7)	-12.6054	2.99227	0.000206601	0.000247512
125	PE(P-34:1)	-29.5669	5.64256	8.14228e-05	2.71858e-05
126	PE(P-34:2)	-37.375	5.5657	3.77331e-10	1.74387e-08
127	PE(P-36:2)	-25.6065	4.74241	2.90697e-07	4.26921e-06
128	PE(P-38:4)	-23.1197	2.65976	8.04923e-15	1.97848e-12
129	PE(P-38:6)	-19.6804	4.06465	8.43336e-06	2.14229e-05
130	PE(P-40:5)	-8.79267	3.46198	0.00373182	0.0658316
131	PE(P-40:6)	-16.1551	3.05931	2.12225e-06	5.16604e-06
132	PI 32:0	-42.8792	5.56189	5.40966e-12	3.27343e-10
133	PI 32:1	-30.9413	5.34363	1.08268e-07	5.33184e-07
134	PI 34:0	-37.9963	4.32777	6.14877e-14	2.42189e-12
135	PI 34:1	-38.2871	4.09848	2.44619e-16	1.73804e-13
136	PI 36:0	-48.1685	4.48869	5.30779e-20	5.97138e-16
137	PI 36:1	-42.3544	3.69795	5.79477e-22	2.67733e-17
138	PI 36:2	-30.2795	3.69645	1.12068e-13	1.90721e-11
139	PI 36:3	-40.7108	4.11829	1.9127e-18	1.36317e-14
140	PI 36:4	-33.1487	4.08698	8.80002e-13	3.09117e-11
141	PI 38:2	-24.5258	3.7036	7.53327e-10	1.47734e-08
142	PI 38:3	-20.462	3.11032	2.8535e-10	1.68197e-08
143	PI 38:4	-21.1277	3.41747	2.7263e-09	9.02233e-08
144	PI 38:5	-34.001	3.94015	9.75609e-15	2.54442e-12
145	PI 38:6	-35.645	4.51523	5.07373e-13	6.45084e-11
146	PI 40:4	-23.982	3.86196	8.57105e-09	9.12214e-08
147	PI 40:5	-21.3589	3.80195	2.6168e-07	1.4403e-06
148	PI 40:6	-24.0896	4.24229	1.18513e-07	7.34112e-07
149	PS 36:1	-3.39017	9.48253	0.227424	1
150	PS 36:2	-1.81338	8.69032	0.436706	1
151	PS 38:3	-2.67045	9.10037	0.571359	1
152	PS 38:4	-0.482347	8.86906	0.734873	1
153	PS 38:5	1.8011	9.29527	0.962394	1
154	PS 40:5	4.62579	7.36133	0.327891	1
155	PS 40:6	8.34818	7.30487	0.238195	0.731431
156	PG 34:1	31.6312	6.31959	2.70675e-11	1.92636e-05
157	PG 34:2	7.75517	9.18368	0.360281	0.834979
158	PG 36:1	37.1334	7.01314	1.71507e-12	6.41366e-05
159	PG 36:2	24.5671	6.91736	2.48502e-07	0.0066616
160	PGPC	45.9353	11.1755	0.000428841	0.000464618
161	PONPC	33.3347	10.5147	0.00363178	0.00612985
162	KDdiA-PC	-30.7387	10.2384	0.0573097	0.239693
163	LPC 14:0	-30.3859	4.15178	1.88898e-10	1.02272e-09
164	LPC 15:0	-14.9682	3.5726	7.55911e-06	0.000221716
165	LPC 16:0	-9.5088	3.61533	3.04311e-05	0.0297972
166	LPC 16:1	-24.0124	3.79465	1.46397e-07	4.83286e-08
167	LPC 17:0	-15.6029	3.54267	2.83656e-05	0.000117163
168	LPC 17:1	-28.4725	4.35597	1.64236e-07	2.18249e-08
169	LPC 18:0	-23.6308	3.25907	1.14188e-09	1.27474e-09
170	LPC 18:1	-34.153	3.49963	1.4415e-14	1.77302e-14
171	LPC 18:2	-49.3909	4.45601	8.0198e-19	8.29407e-17
172	LPC 18:3	-59.8534	5.121	1.34864e-21	9.10081e-18
173	LPC 20:0	-28.444	4.05303	3.85154e-09	4.83794e-09
174	LPC 20:1	-26.4821	3.80609	2.75794e-09	5.72557e-09
175	LPC 20:2	-46.9965	4.04626	9.4326e-20	1.46343e-17
176	LPC 20:3	-50.717	4.85495	9.79179e-19	1.36362e-15
177	LPC 20:4	-30.6066	3.9481	1.76899e-10	1.01896e-10
178	LPC 20:5	-42.7572	4.6249	2.2001e-14	2.16141e-13
179	LPC 22:4	-40.8465	4.89745	3.23268e-14	1.16266e-11
180	LPC 22:6	-51.1074	4.94647	1.2007e-21	2.77281e-15
181	LPC 24:0	-5.23184	3.0514	0.180127	0.282238
182	LPC(O-20:0)	-24.8586	5.27186	9.21182e-06	3.74455e-05
183	LPC(O-22:0)	7.92529	3.30183	9.9468e-06	0.0570201
184	LPC(O-22:1)	6.15609	5.08656	0.201897	0.654427
185	LPC(O-24:0)	4.09132	3.36311	0.0086067	0.65951
186	LPC(O-24:1)	-2.27378	3.26976	0.0364875	1
187	LPC(O-24:2)	-2.78763	5.75243	0.221322	1
188	LPE 16:0	-2.64356	4.04052	0.0362938	1
189	LPE 18:0	-9.53739	4.01933	0.00348679	0.0569404
190	LPE 18:1	-46.2326	4.42523	2.49334e-19	3.97876e-15
191	LPE 18:2	-58.3763	5.09189	3.54582e-23	5.82428e-17
192	LPE 18:3	-59.8568	6.00558	2.4419e-19	5.52428e-14
193	LPE 20:4	-49.85	5.08863	2.26966e-21	2.25657e-14
194	LPE 22:6	-51.8758	5.75814	1.77331e-20	7.71319e-13
195	CE 14:0	-5.03908	4.80353	0.0987084	0.878968
196	CE 16:0	1.89556	2.94602	3.52829e-06	1
197	CE 16:1	5.44508	4.52861	5.25161e-06	0.758974
198	CE 16:2	0.0974842	6.03666	7.01537e-05	1
199	CE 17:0	2.16001	4.75994	0.064176	1
200	CE 17:1	2.45744	4.86384	0.00060731	1
201	CE 18:0	-3.73349	3.03267	0.000388483	0.668332
202	CE 18:1	3.11143	3.80175	0.00656763	1
203	CE 18:2	7.72359	6.30965	0.0111027	0.566572
204	CE 18:3	1.20629	5.22389	0.00366133	1
205	CE 20:0	-4.99456	3.98817	0.000862267	0.674159
206	CE 20:2	-3.00874	5.80193	0.162221	1
207	CE 20:3	3.98374	4.83024	0.00172659	1
208	CE 20:4	10.1282	5.10276	3.80093e-06	0.214043
209	CE 20:5	6.93753	5.38896	4.45656e-06	0.727052
210	CE 22:1	2.64126	3.97252	2.63391e-05	1
211	CE 22:4	5.83154	5.18902	0.0121895	0.948588
212	CE 22:5	15.6999	4.93921	0.00524148	0.00562786
213	CE 22:6	12.014	4.70669	1.99811e-07	0.0494323
214	DG 14:0_18:1	19.2483	8.04907	7.54815e-11	0.164538
215	DG 14:0_18:2	22.9579	8.6993	7.36621e-09	0.0787014
216	DG 16:0_16:0	19.9729	7.68337	1.89965e-09	0.142261
217	DG 16:0_18:1	38.4818	6.55821	8.61216e-19	8.24242e-06
218	DG 16:0_18:2	40.1546	6.91521	4.90143e-19	5.07602e-06
219	DG 16:0_20:3	1.83444	6.95899	0.00100693	1
220	DG 16:0_20:4	-3.31191	6.8028	0.00286942	1
221	DG 16:0_22:5	25.676	7.61785	5.29569e-10	0.00992384
222	DG 16:0_22:6	20.1511	8.47943	1.51672e-07	0.194234
223	DG 16:1_18:1	34.6713	6.62811	7.04757e-18	2.85787e-05
224	DG 18:0_18:1	34.186	6.41111	3.43198e-16	3.24475e-05
225	DG 18:0_18:2	36.6519	6.62086	5.33727e-18	1.12721e-05
226	DG 18:0_20:4	-11.9948	5.02489	0.000118762	0.0527705
227	DG 18:1_18:1	43.3099	6.01164	5.25307e-22	3.09313e-08
228	DG 18:1_18:2	49.1978	6.12149	1.65568e-24	9.72233e-10
229	DG 18:1_18:3	23.2306	6.39399	1.76981e-13	0.00556098
230	DG 18:1_20:3	-6.7121	5.45872	0.036249	0.643246
231	DG 18:1_20:4	-4.46563	5.50669	0.0147591	1
232	DG 18:2_18:2	52.2593	6.43374	1.01385e-21	2.65091e-09
233	TG 48:1	20.0762	7.7095	2.98031e-10	0.0656926
234	TG 48:2	30.7512	8.02569	1.31747e-12	0.0034401
235	TG 48:2	26.5543	8.7942	1.08257e-09	0.0406557
236	TG 48:3	30.9137	9.44481	5.8493e-11	0.0218565
237	TG 49:1	36.4324	7.3458	4.16798e-13	0.000153591
238	TG 50:1	23.6796	6.41924	2.08297e-13	0.00169167
239	TG 50:4	41.327	8.39228	3.72084e-16	0.000116009
240	TG 48:2	20.665	7.76793	4.51624e-11	0.0483188
241	TG 48:2	36.0046	7.41967	1.42875e-14	0.000244942
242	TG 50:3	23.6703	6.38794	6.97651e-11	0.00230764
243	TG 50:3	39.5742	7.31526	5.05464e-18	1.21987e-05
244	TG 49:1	38.3717	7.3124	2.69627e-14	3.31613e-05
245	TG 51:2	44.9267	6.04233	2.18584e-22	4.22883e-09
246	TG 48:0	21.062	8.32287	5.36873e-07	0.144725
247	TG 50:0	22.8818	9.14226	6.64284e-08	0.266812
248	TG 50:1	34.1298	6.14335	2.24102e-15	1.20558e-05
249	TG 50:2	43.6624	6.87935	6.72909e-16	3.60729e-07
250	TG 49:1	33.0228	7.35521	7.89799e-13	0.000644764
251	TG 50:2	33.0522	5.96783	7.35783e-17	8.5588e-06
252	TG 51:0	29.1437	6.81946	3.42012e-15	0.00160439
253	TG 51:1	36.2553	6.8951	8.90149e-16	6.23963e-05
254	TG 51:2	38.2962	6.38762	5.32651e-18	1.76358e-06
255	TG 52:1	36.2404	7.72747	2.36281e-13	0.00124357
256	TG 52:2	34.9128	5.40052	1.33139e-18	2.45202e-07
257	TG 52:3	43.474	5.53635	1.25854e-21	6.5084e-10
258	TG 52:4	51.5133	6.86218	1.90566e-19	2.11955e-08
259	TG 48:3	39.2096	7.77776	1.08118e-16	6.09843e-05
260	TG 50:2	18.0521	7.9438	2.6502e-09	0.156205
261	TG 50:3	49.5323	6.84555	1.96111e-20	3.49644e-08
262	TG 51:2	39.3036	6.25006	2.18366e-18	5.20055e-07
263	TG 52:3	40.0826	5.42633	1.08105e-21	1.67408e-09
264	TG 52:4	47.9874	6.68122	5.85091e-21	3.87675e-08
265	TG 53:2	40.6722	6.0848	3.61639e-21	1.16425e-07
266	TG 54:1	28.8809	8.05888	3.77745e-05	0.145305
267	TG 54:2	36.4445	7.44791	6.42123e-13	0.00028465
268	TG 54:4	40.0893	6.84278	2.98333e-14	2.43273e-06
269	TG 54:3	32.905	5.75426	3.48759e-15	1.22806e-06
270	TG 54:4	41.5097	6.18748	5.81796e-17	3.96452e-08
271	TG 56:6	16.1945	4.74727	4.28611e-10	0.00471423
272	TG 58:8	28.3377	6.27118	1.36159e-11	0.00018474
273	TG 54:5	47.1038	7.41527	2.05761e-16	5.07055e-07
274	TG 54:6	50.0767	8.70717	4.08247e-13	1.28941e-05
275	TG 56:8	14.0252	5.93815	2.45386e-08	0.105684
276	Acylcarnitine 2:0	-34.4195	5.45305	3.37119e-08	5.86583e-08
277	Acylcarnitine 14:0	-36.0046	4.98077	4.39425e-08	1.98993e-09
278	Acylcarnitine 16:0	-12.0052	3.6232	0.00198369	0.00388058
279	Acylcarnitine 18:0	-13.1586	6.69684	0.309563	0.466927
280	Acylcarnitine 18:2	-23.1248	4.19142	1.42454e-06	1.42828e-06
281	Acylcarnitine 20:0	-18.8726	6.8838	0.030609	0.0369784
282	FA 16:0	-54.1269	4.81202	3.85144e-24	8.17032e-17
283	FA 16:1	-78.4426	8.78479	8.40489e-17	5.23713e-12
284	FA 17:0	-57.6587	4.7734	9.81442e-28	1.61968e-18
285	FA 18:0	-31.261	3.44617	1.12379e-15	2.94867e-13
286	FA 18:1	-78.8493	7.32569	1.91964e-21	1.342e-14
287	FA 18:2	-79.9401	7.50226	2.788e-21	1.52994e-14
288	FA 18:3	-83.6026	8.34389	2.90506e-20	7.12808e-14
289	FA 20:4	-71.737	6.11231	6.98078e-25	4.18117e-17
290	FA 20:5	-81.6881	7.50804	3.31364e-23	7.87015e-16
291	FA 22:6	-77.4445	6.5759	5.79913e-23	4.42145e-16
p-value: A repeated measures ANOVA with a Greenhouse-Geisser correction.
*: Corrected p-value after adjustment for multiple comparisons using Bonferroni. Corrected p<0.05 are highlighted in light red.
SEM: Standard Error Mean
